# Supplementary material for: Host-microbe multi-omics and succinotype profiling have prognostic value for future relapse in patients with inflammatory bowel disease
Source: Gut Microbes. 2025 Jan 15;17(1):2450207. doi: 10.1080/19490976.2025.2450207 (PMC11740686; doi:10.1080/19490976.2025.2450207)
Supplement: Supplemental Material [file KGMI_A_2450207_SM4830.zip]

Archive with 3 entries (2 files):
- KGMI_A_2450207 supplement/
- KGMI_A_2450207 supplement/Supplementary_Table_OSullivan_et_al_revised.xlsx
- KGMI_A_2450207 supplement/Supplementary_Materials_Gut_Microbes_accepted_ref_list_incl.docx
