# Supplementary material for: Host-microbe multi-omics and succinotype profiling have prognostic value for future relapse in patients with inflammatory bowel disease
Source: Gut Microbes. 2025 Jan 15;17(1):2450207. doi: 10.1080/19490976.2025.2450207 (PMC11740686; doi:10.1080/19490976.2025.2450207)
Supplement: Supplemental Material [file KGMI_A_2450207_SM4830.zip › KGMI_A_2450207 supplement/Supplementary_Table_OSullivan_et_al_revised.xlsx]

## Sheet: Supp Table 1
Supplementary Table 1: Study Cohort Meta data
SampleID	PatientID	Specimen	Biopsy_type	Disease_type	Age	Gender	Biologics	Corticosteroid	Mercaptopurine	Mesalazine	Nexium	Smoking.status	Flares_after_sampling	IBD_related_surgery_after_sampling	Started_monoclonal_antibodies_of_sampling	Structural_GI_complications_after_sampling	Num_of_flares	gDNA_data	cDNA_data	RNASeq_data	EPIC_data	data_450K	Genotype_data	Phylochip_data	Stool_Biopsy_diff_years
fsCD05	sCD05	Stool	noninflamed	CD	48	Female	Yes	NA	NA	NA	NA	Non-smoker	TRUE	FALSE	TRUE	FALSE	3	YES	NO	NO	NO	NO	NO	NO	2.85
fsCD07	sCD07	Stool	noninflamed	CD	34	Male	NA	NA	Yes	Yes	NA	Smoker	TRUE	FALSE	TRUE	FALSE	1	YES	NO	NO	NO	NO	NO	NO	1.81
fsCD08	sCD08	Stool	noninflamed	CD	33	Female	NA	NA	NA	NA	NA	Non-smoker	FALSE	FALSE	FALSE	FALSE	0	YES	NO	NO	NO	NO	YES	NO	2.12
fsCD13	sCD13	Stool	noninflamed	CD	41	Female	NA	NA	Yes	NA	NA	Non-smoker	TRUE	TRUE	TRUE	TRUE	2	YES	NO	NO	NO	NO	YES	NO	1.4
fsCD15	sCD15	Stool	noninflamed	CD	40	Female	NA	NA	NA	NA	NA	Non-smoker	TRUE	FALSE	TRUE	FALSE	1	YES	NO	NO	NO	NO	NO	NO	2
fsCD26	sCD26	Stool	noninflamed	CD	51	Male	NA	NA	NA	NA	NA	Non-smoker	FALSE	TRUE	TRUE	TRUE	0	YES	NO	NO	NO	NO	YES	NO	1.41
fsCD35	sCD35	Stool	noninflamed	CD	42	Male	NA	NA	NA	NA	NA	Smoker	FALSE	FALSE	FALSE	FALSE	0	YES	NO	NO	NO	NO	NO	NO	0.18
fsCD54	sCD54	Stool	noninflamed	CD	43	Male	NA	NA	NA	NA	NA	Non-smoker	TRUE	FALSE	FALSE	FALSE	1	YES	NO	NO	NO	NO	YES	NO	0.2
fsCD56	sCD56	Stool	noninflamed	CD	51	Female	NA	NA	Yes	NA	NA	Non-smoker	FALSE	FALSE	TRUE	TRUE	0	YES	NO	NO	NO	NO	YES	NO	0.37
fsCD63	sCD63	Stool	noninflamed	CD	33	Female	NA	NA	NA	NA	NA	Smoker	TRUE	TRUE	FALSE	TRUE	1	YES	NO	NO	NO	NO	YES	NO	0
fsCD66	sCD66	Stool	noninflamed	CD	41	Male	NA	Yes	Yes	NA	NA	Non-smoker	TRUE	FALSE	FALSE	FALSE	1	YES	NO	NO	NO	NO	NO	NO	0
fsCD72	sCD72	Stool	noninflamed	CD	38	Male	NA	Yes	Yes	NA	NA	Ex-smoker	FALSE	FALSE	FALSE	FALSE	0	YES	NO	NO	NO	NO	NO	NO	0
fsCD80	sCD80	Stool	noninflamed	CD	44	Male	NA	NA	Yes	NA	NA	Non-smoker	FALSE	FALSE	FALSE	FALSE	0	YES	NO	NO	NO	NO	NO	NO	0
fsCD81	sCD81	Stool	noninflamed	CD	37	Male	NA	Yes	NA	NA	NA	Smoker	TRUE	TRUE	TRUE	FALSE	2	YES	NO	NO	NO	NO	NO	NO	0
fsHT50	sHT50	Stool	noninflamed	Healthy	39	Female	Cont	Cont	Cont	Cont	Yes	Non-smoker	NA	NA	NA	NA	0	YES	NO	NO	NO	NO	NO	NO	0
fsHT58	sHT58	Stool	noninflamed	Healthy	57	Male	Cont	Cont	Cont	Cont	Yes	Non-smoker	NA	NA	NA	NA	0	YES	NO	NO	NO	NO	NO	NO	0
fsHT62	sHT62	Stool	noninflamed	Healthy	35	Female	NA	NA	NA	NA	NA	Non-smoker	NA	NA	NA	NA	0	YES	NO	NO	NO	NO	NO	NO	0
fsHT63	sHT63	Stool	noninflamed	Healthy	56	Female	NA	NA	NA	NA	NA	Non-smoker	NA	NA	NA	NA	0	YES	NO	NO	NO	NO	NO	NO	0
fsUC08	sUC08	Stool	noninflamed	UC	37	Female	NA	NA	NA	NA	NA	Non-smoker	TRUE	FALSE	FALSE	FALSE	1	YES	NO	NO	NO	NO	YES	NO	2.65
fsUC101	sUC101	Stool	noninflamed	UC	43	Male	NA	NA	NA	Yes	NA	Non-smoker	FALSE	FALSE	FALSE	FALSE	0	YES	NO	NO	NO	NO	YES	NO	0.12
fsUC104	sUC104	Stool	noninflamed	UC	63	Female	NA	NA	NA	NA	NA	Non-smoker	FALSE	FALSE	FALSE	FALSE	0	YES	NO	NO	NO	NO	NO	NO	0.06
fsUC105	sUC105	Stool	noninflamed	UC	47	Male	NA	NA	NA	Yes	NA	Smoker	FALSE	FALSE	FALSE	FALSE	0	YES	NO	NO	NO	NO	NO	NO	0.16
fsUC108	sUC108	Stool	noninflamed	UC	50	Female	NA	NA	NA	NA	NA	Non-smoker	FALSE	FALSE	FALSE	FALSE	0	YES	NO	NO	NO	NO	NO	NO	0
fsUC109	sUC109	Stool	noninflamed	UC	56	Male	NA	NA	NA	NA	NA	Ex-smoker	NA	FALSE	FALSE	NA	0	YES	NO	NO	NO	NO	NO	NO	0
fsUC110	sUC110	Stool	noninflamed	UC	NA	Male	NA	NA	NA	Yes	NA	Non-smoker	NA	FALSE	FALSE	NA	0	YES	NO	NO	NO	NO	NO	NO	0
fsUC111	sUC111	Stool	noninflamed	UC	51	Female	NA	NA	NA	NA	NA	Non-smoker	FALSE	FALSE	FALSE	FALSE	0	YES	NO	NO	NO	NO	NO	NO	0
fsUC116	sUC116	Stool	noninflamed	UC	44	Female	NA	NA	NA	NA	NA	Non-smoker	FALSE	FALSE	FALSE	FALSE	0	YES	NO	NO	NO	NO	NO	NO	0
fsUC122	sUC122	Stool	noninflamed	UC	61	Male	Yes	NA	NA	NA	NA	Smoker	FALSE	FALSE	FALSE	FALSE	0	YES	NO	NO	NO	NO	NO	NO	0
fsUC30	sUC30	Stool	noninflamed	UC	42	Male	NA	NA	NA	NA	NA	Non-smoker	TRUE	FALSE	FALSE	FALSE	1	YES	NO	NO	NO	NO	NO	NO	2.12
fsUC39	sUC39	Stool	noninflamed	UC	43	Female	NA	Yes	NA	NA	NA	Non-smoker	TRUE	FALSE	FALSE	FALSE	2	YES	NO	NO	NO	NO	YES	NO	1.08
fsUC48	sUC48	Stool	noninflamed	UC	52	Male	NA	NA	NA	NA	NA	Non-smoker	FALSE	FALSE	FALSE	FALSE	0	YES	NO	NO	NO	NO	YES	NO	0
fsUC52	sUC52	Stool	noninflamed	UC	45	Female	NA	NA	Yes	Yes	NA	Non-smoker	FALSE	FALSE	FALSE	FALSE	0	YES	NO	NO	NO	NO	YES	NO	1.83
fsUC61	sUC61	Stool	noninflamed	UC	62	Female	NA	NA	NA	Yes	NA	Non-smoker	TRUE	FALSE	FALSE	FALSE	2	YES	NO	NO	NO	NO	YES	NO	0.87
fsUC68	sUC68	Stool	noninflamed	UC	34	Male	Yes	NA	NA	NA	NA	Non-smoker	TRUE	FALSE	TRUE	FALSE	2	YES	NO	NO	NO	NO	YES	NO	0.85
fsUC72	sUC72	Stool	noninflamed	UC	60	Female	NA	NA	NA	NA	NA	Non-smoker	FALSE	FALSE	FALSE	FALSE	0	YES	NO	NO	NO	NO	NO	NO	1.24
fsUC74	sUC74	Stool	noninflamed	UC	37	Female	NA	Yes	NA	Yes	NA	Non-smoker	TRUE	FALSE	FALSE	FALSE	3	YES	NO	NO	NO	NO	YES	NO	1.06
fsUC87	sUC87	Stool	noninflamed	UC	57	Female	NA	Yes	NA	Yes	NA	Non-smoker	FALSE	FALSE	TRUE	FALSE	0	YES	NO	NO	NO	NO	YES	NO	0
fsUC88	sUC88	Stool	noninflamed	UC	64	Female	Yes	NA	NA	NA	NA	Non-smoker	FALSE	FALSE	TRUE	FALSE	0	YES	NO	NO	NO	NO	YES	NO	0.87
fsUC97	sUC97	Stool	noninflamed	UC	41	Male	NA	NA	NA	NA	NA	Smoker	TRUE	FALSE	NA	FALSE	1	YES	NO	NO	NO	NO	YES	NO	0
sCD01a	sCD01	Biopsy	inflamed	CD	52	Male	NA	NA	NA	NA	NA	Non-smoker	FALSE	FALSE	FALSE	FALSE	0	YES	YES	YES	NO	NO	YES	YES	NA
sCD01i	sCD01	Biopsy	noninflamed	CD	52	Male	NA	NA	NA	NA	NA	Non-smoker	FALSE	FALSE	FALSE	FALSE	0	YES	YES	YES	NO	NO	YES	YES	NA
sCD02a	sCD02	Biopsy	inflamed	CD	31	Female	NA	NA	NA	NA	NA	Non-smoker	TRUE	FALSE	FALSE	FALSE	2	YES	YES	YES	NO	YES	YES	YES	NA
sCD02i	sCD02	Biopsy	noninflamed	CD	31	Female	NA	NA	NA	NA	NA	Non-smoker	TRUE	FALSE	FALSE	FALSE	2	YES	YES	YES	NO	YES	YES	NO	NA
sCD03a	sCD03	Biopsy	inflamed	CD	34	Female	Yes	NA	NA	NA	NA	Non-smoker	TRUE	FALSE	FALSE	FALSE	2	YES	YES	YES	NO	YES	YES	YES	NA
sCD03i	sCD03	Biopsy	noninflamed	CD	34	Female	Yes	NA	NA	NA	NA	Non-smoker	TRUE	FALSE	FALSE	FALSE	2	YES	YES	YES	NO	YES	YES	NO	NA
sCD04a	sCD04	Biopsy	inflamed	CD	37	Male	NA	NA	NA	NA	NA	Non-smoker	TRUE	FALSE	FALSE	FALSE	1	YES	YES	YES	NO	NO	YES	YES	NA
sCD04i	sCD04	Biopsy	noninflamed	CD	37	Male	NA	NA	NA	NA	NA	Non-smoker	TRUE	FALSE	FALSE	FALSE	1	YES	YES	YES	NO	NO	YES	YES	NA
sCD05a	sCD05	Biopsy	inflamed	CD	48	Female	Yes	NA	NA	NA	NA	Non-smoker	TRUE	FALSE	TRUE	FALSE	3	YES	NO	YES	NO	YES	NO	NO	NA
sCD05i	sCD05	Biopsy	noninflamed	CD	48	Female	Yes	NA	NA	NA	NA	Non-smoker	TRUE	FALSE	TRUE	FALSE	3	YES	NO	YES	NO	YES	NO	NO	NA
sCD06a	sCD06	Biopsy	inflamed	CD	31	Male	NA	NA	NA	NA	NA	Non-smoker	FALSE	TRUE	FALSE	TRUE	0	NO	YES	YES	NO	NO	NO	NO	NA
sCD07a	sCD07	Biopsy	inflamed	CD	34	Male	NA	NA	Yes	Yes	NA	Smoker	TRUE	FALSE	TRUE	FALSE	1	YES	NO	NO	NO	YES	NO	NO	NA
sCD07i	sCD07	Biopsy	noninflamed	CD	34	Male	NA	NA	Yes	Yes	NA	Smoker	TRUE	FALSE	TRUE	FALSE	1	YES	NO	YES	NO	YES	NO	NO	NA
sCD08a	sCD08	Biopsy	inflamed	CD	33	Female	NA	NA	NA	NA	NA	Non-smoker	FALSE	FALSE	FALSE	FALSE	0	YES	YES	YES	NO	YES	YES	YES	NA
sCD08i	sCD08	Biopsy	noninflamed	CD	33	Female	NA	NA	NA	NA	NA	Non-smoker	FALSE	FALSE	FALSE	FALSE	0	YES	YES	YES	NO	YES	YES	YES	NA
sCD10a	sCD10	Biopsy	inflamed	CD	31	Female	NA	Yes	Yes	NA	NA	Smoker	FALSE	TRUE	FALSE	TRUE	0	YES	YES	YES	NO	NO	YES	NO	NA
sCD10i	sCD10	Biopsy	noninflamed	CD	31	Female	NA	Yes	Yes	NA	NA	Smoker	FALSE	TRUE	FALSE	TRUE	0	YES	YES	YES	NO	NO	YES	YES	NA
sCD11a	sCD11	Biopsy	inflamed	CD	31	Male	NA	NA	Yes	NA	NA	Non-smoker	FALSE	FALSE	FALSE	FALSE	0	YES	YES	YES	NO	NO	YES	YES	NA
sCD11i	sCD11	Biopsy	noninflamed	CD	31	Male	NA	NA	Yes	NA	NA	Non-smoker	FALSE	FALSE	FALSE	FALSE	0	YES	YES	YES	NO	NO	YES	NO	NA
sCD12a	sCD12	Biopsy	inflamed	CD	21	Male	NA	NA	NA	NA	NA	Non-smoker	FALSE	FALSE	TRUE	TRUE	0	YES	YES	YES	NO	YES	YES	YES	NA
sCD12i	sCD12	Biopsy	noninflamed	CD	21	Male	NA	NA	NA	NA	NA	Non-smoker	FALSE	FALSE	TRUE	TRUE	0	YES	YES	YES	NO	YES	YES	YES	NA
sCD13a	sCD13	Biopsy	inflamed	CD	41	Female	NA	NA	Yes	NA	NA	Non-smoker	TRUE	TRUE	TRUE	TRUE	2	YES	YES	YES	NO	YES	YES	YES	NA
sCD13i	sCD13	Biopsy	noninflamed	CD	41	Female	NA	NA	Yes	NA	NA	Non-smoker	TRUE	TRUE	TRUE	TRUE	2	YES	YES	YES	NO	YES	YES	YES	NA
sCD16a	sCD16	Biopsy	inflamed	CD	22	Male	NA	NA	NA	NA	NA	Non-smoker	FALSE	FALSE	FALSE	FALSE	0	YES	YES	YES	NO	NO	YES	YES	NA
sCD16i	sCD16	Biopsy	noninflamed	CD	22	Male	NA	NA	NA	NA	NA	Non-smoker	FALSE	FALSE	FALSE	FALSE	0	YES	YES	YES	NO	NO	YES	YES	NA
sCD17a	sCD17	Biopsy	inflamed	CD	62	Female	NA	NA	NA	NA	NA	Non-smoker	FALSE	FALSE	FALSE	TRUE	0	YES	YES	YES	NO	YES	YES	YES	NA
sCD17i	sCD17	Biopsy	noninflamed	CD	62	Female	NA	NA	NA	NA	NA	Non-smoker	FALSE	FALSE	FALSE	TRUE	0	YES	YES	YES	NO	YES	YES	YES	NA
sCD18a	sCD18	Biopsy	inflamed	CD	55	Male	NA	Yes	NA	NA	Yes	Non-smoker	FALSE	FALSE	FALSE	FALSE	0	YES	YES	YES	NO	YES	YES	YES	NA
sCD18i	sCD18	Biopsy	noninflamed	CD	55	Male	NA	Yes	NA	NA	Yes	Non-smoker	FALSE	FALSE	FALSE	FALSE	0	YES	YES	YES	NO	YES	YES	YES	NA
sCD19a	sCD19	Biopsy	inflamed	CD	59	Male	NA	Yes	NA	NA	NA	Non-smoker	FALSE	FALSE	FALSE	FALSE	0	YES	NO	YES	NO	NO	NO	NO	NA
sCD19i	sCD19	Biopsy	noninflamed	CD	59	Male	NA	Yes	NA	NA	NA	Non-smoker	FALSE	FALSE	FALSE	FALSE	0	YES	NO	YES	NO	NO	NO	NO	NA
sCD20a	sCD20	Biopsy	inflamed	CD	47	Male	NA	NA	Yes	NA	NA	Non-smoker	FALSE	FALSE	FALSE	FALSE	0	YES	YES	YES	NO	YES	YES	YES	NA
sCD20i	sCD20	Biopsy	noninflamed	CD	47	Male	NA	NA	Yes	NA	NA	Non-smoker	FALSE	FALSE	FALSE	FALSE	0	YES	YES	YES	NO	YES	YES	YES	NA
sCD21a	sCD21	Biopsy	inflamed	CD	44	Male	NA	NA	NA	NA	NA	Non-smoker	FALSE	FALSE	FALSE	FALSE	0	YES	YES	YES	NO	NO	YES	YES	NA
sCD21i	sCD21	Biopsy	noninflamed	CD	44	Male	NA	NA	NA	NA	NA	Non-smoker	FALSE	FALSE	FALSE	FALSE	0	YES	NO	NO	NO	NO	YES	NO	NA
sCD22a	sCD22	Biopsy	inflamed	CD	65	Male	NA	NA	NA	NA	NA	Non-smoker	FALSE	FALSE	FALSE	FALSE	0	YES	YES	YES	NO	YES	YES	YES	NA
sCD22i	sCD22	Biopsy	noninflamed	CD	65	Male	NA	NA	NA	NA	NA	Non-smoker	FALSE	FALSE	FALSE	FALSE	0	YES	YES	YES	NO	YES	YES	YES	NA
sCD24a	sCD24	Biopsy	inflamed	CD	38	Female	NA	NA	NA	NA	NA	Smoker	FALSE	FALSE	FALSE	FALSE	0	YES	YES	YES	NO	YES	YES	YES	NA
sCD24i	sCD24	Biopsy	noninflamed	CD	38	Female	NA	NA	NA	NA	NA	Smoker	FALSE	FALSE	FALSE	FALSE	0	YES	YES	YES	NO	YES	YES	YES	NA
sCD25a	sCD25	Biopsy	inflamed	CD	37	Male	NA	NA	Yes	NA	NA	Non-smoker	FALSE	FALSE	FALSE	FALSE	0	YES	YES	YES	NO	NO	YES	YES	NA
sCD25i	sCD25	Biopsy	noninflamed	CD	37	Male	NA	NA	Yes	NA	NA	Non-smoker	FALSE	FALSE	FALSE	FALSE	0	YES	YES	YES	NO	NO	YES	NO	NA
sCD26a	sCD26	Biopsy	inflamed	CD	51	Male	NA	NA	NA	NA	NA	Non-smoker	FALSE	TRUE	TRUE	TRUE	0	YES	YES	YES	NO	YES	YES	YES	NA
sCD26i	sCD26	Biopsy	noninflamed	CD	51	Male	NA	NA	NA	NA	NA	Non-smoker	FALSE	TRUE	TRUE	TRUE	0	YES	YES	YES	NO	YES	YES	NO	NA
sCD28a	sCD28	Biopsy	inflamed	CD	34	Male	Yes	NA	NA	NA	NA	Non-smoker	FALSE	TRUE	FALSE	FALSE	0	NO	YES	YES	NO	YES	NO	NO	NA
sCD28i	sCD28	Biopsy	noninflamed	CD	34	Male	Yes	NA	NA	NA	NA	Non-smoker	FALSE	TRUE	FALSE	FALSE	0	NO	NO	YES	NO	YES	NO	NO	NA
sCD30a	sCD30	Biopsy	inflamed	CD	66	Male	NA	NA	NA	NA	NA	Non-smoker	FALSE	FALSE	FALSE	FALSE	0	YES	YES	YES	NO	YES	YES	YES	NA
sCD30i	sCD30	Biopsy	noninflamed	CD	66	Male	NA	NA	NA	NA	NA	Non-smoker	FALSE	FALSE	FALSE	FALSE	0	YES	YES	YES	NO	YES	YES	YES	NA
sCD31a	sCD31	Biopsy	inflamed	CD	34	Female	NA	NA	NA	NA	NA	Non-smoker	FALSE	FALSE	FALSE	FALSE	0	YES	YES	YES	NO	YES	YES	YES	NA
sCD31i	sCD31	Biopsy	noninflamed	CD	34	Female	NA	NA	NA	NA	NA	Non-smoker	FALSE	FALSE	FALSE	FALSE	0	YES	YES	YES	NO	YES	YES	NO	NA
sCD32a	sCD32	Biopsy	inflamed	CD	31	Male	Yes	NA	NA	NA	NA	Non-smoker	TRUE	FALSE	FALSE	FALSE	3	NO	YES	YES	NO	NO	NO	NO	NA
sCD32i	sCD32	Biopsy	noninflamed	CD	31	Male	Yes	NA	NA	NA	NA	Non-smoker	TRUE	FALSE	FALSE	FALSE	3	NO	YES	YES	NO	NO	NO	NO	NA
sCD36a	sCD36	Biopsy	inflamed	CD	52	Male	NA	NA	NA	NA	NA	Non-smoker	FALSE	FALSE	FALSE	FALSE	0	YES	YES	YES	NO	YES	YES	YES	NA
sCD36i	sCD36	Biopsy	noninflamed	CD	52	Male	NA	NA	NA	NA	NA	Non-smoker	FALSE	FALSE	FALSE	FALSE	0	YES	YES	YES	NO	YES	YES	NO	NA
sCD38a	sCD38	Biopsy	inflamed	CD	33	Female	Yes	NA	NA	NA	NA	Non-smoker	FALSE	FALSE	FALSE	FALSE	0	YES	YES	YES	NO	YES	YES	NO	NA
sCD38i	sCD38	Biopsy	noninflamed	CD	33	Female	Yes	NA	NA	NA	NA	Non-smoker	FALSE	FALSE	FALSE	FALSE	0	YES	NO	YES	NO	YES	YES	NO	NA
sCD41a	sCD41	Biopsy	inflamed	CD	35	Male	NA	NA	Yes	NA	NA	Non-smoker	FALSE	FALSE	FALSE	FALSE	0	YES	YES	YES	NO	YES	YES	YES	NA
sCD41i	sCD41	Biopsy	noninflamed	CD	35	Male	NA	NA	Yes	NA	NA	Non-smoker	FALSE	FALSE	FALSE	FALSE	0	YES	NO	NO	NO	YES	YES	NO	NA
sCD42a	sCD42	Biopsy	inflamed	CD	40	Male	NA	NA	NA	NA	NA	Non-smoker	TRUE	FALSE	FALSE	TRUE	1	YES	YES	YES	NO	YES	YES	YES	NA
sCD42i	sCD42	Biopsy	noninflamed	CD	40	Male	NA	NA	NA	NA	NA	Non-smoker	TRUE	FALSE	FALSE	TRUE	1	YES	YES	YES	NO	YES	YES	YES	NA
sCD43a	sCD43	Biopsy	inflamed	CD	65	Male	NA	NA	NA	Yes	NA	Smoker	TRUE	FALSE	FALSE	FALSE	1	YES	YES	YES	NO	YES	YES	NO	NA
sCD43i	sCD43	Biopsy	noninflamed	CD	65	Male	NA	NA	NA	Yes	NA	Smoker	TRUE	FALSE	FALSE	FALSE	1	YES	YES	YES	NO	YES	YES	NO	NA
sCD44a	sCD44	Biopsy	inflamed	CD	34	Female	NA	NA	NA	NA	NA	Smoker	TRUE	FALSE	FALSE	FALSE	2	NO	YES	YES	NO	YES	NO	NO	NA
sCD44i	sCD44	Biopsy	noninflamed	CD	34	Female	NA	NA	NA	NA	NA	Smoker	TRUE	FALSE	FALSE	FALSE	2	NO	NO	YES	NO	YES	NO	NO	NA
sCD45a	sCD45	Biopsy	inflamed	CD	25	Female	NA	NA	NA	NA	NA	Non-smoker	TRUE	TRUE	TRUE	FALSE	3	YES	NO	NO	NO	YES	YES	NO	NA
sCD45i	sCD45	Biopsy	noninflamed	CD	25	Female	NA	NA	NA	NA	NA	Non-smoker	TRUE	TRUE	TRUE	FALSE	3	YES	YES	YES	NO	YES	YES	NO	NA
sCD47a	sCD47	Biopsy	inflamed	CD	48	Female	NA	Yes	NA	NA	NA	Non-smoker	FALSE	FALSE	FALSE	FALSE	0	NO	NO	YES	NO	YES	NO	NO	NA
sCD47i	sCD47	Biopsy	noninflamed	CD	48	Female	NA	Yes	NA	NA	NA	Non-smoker	FALSE	FALSE	FALSE	FALSE	0	NO	NO	YES	NO	YES	NO	NO	NA
sCD48a	sCD48	Biopsy	inflamed	CD	65	Male	NA	NA	NA	NA	NA	Non-smoker	FALSE	FALSE	FALSE	TRUE	0	YES	YES	YES	NO	YES	YES	YES	NA
sCD48i	sCD48	Biopsy	noninflamed	CD	65	Male	NA	NA	NA	NA	NA	Non-smoker	FALSE	FALSE	FALSE	TRUE	0	YES	NO	NO	NO	YES	YES	NO	NA
sCD49a	sCD49	Biopsy	inflamed	CD	32	Female	NA	NA	NA	NA	NA	Non-smoker	TRUE	TRUE	FALSE	TRUE	3	YES	YES	YES	NO	YES	YES	YES	NA
sCD49i	sCD49	Biopsy	noninflamed	CD	32	Female	NA	NA	NA	NA	NA	Non-smoker	TRUE	TRUE	FALSE	TRUE	3	YES	YES	YES	NO	YES	YES	NO	NA
sCD50a	sCD50	Biopsy	inflamed	CD	52	Female	NA	NA	NA	NA	NA	Non-smoker	TRUE	FALSE	FALSE	FALSE	5	YES	YES	YES	NO	YES	YES	YES	NA
sCD50i	sCD50	Biopsy	noninflamed	CD	52	Female	NA	NA	NA	NA	NA	Non-smoker	TRUE	FALSE	FALSE	FALSE	5	YES	YES	YES	NO	YES	YES	YES	NA
sCD51a	sCD51	Biopsy	inflamed	CD	22	Female	NA	NA	NA	Yes	NA	Non-smoker	FALSE	FALSE	FALSE	FALSE	0	YES	YES	YES	NO	YES	YES	YES	NA
sCD51i	sCD51	Biopsy	noninflamed	CD	22	Female	NA	NA	NA	Yes	NA	Non-smoker	FALSE	FALSE	FALSE	FALSE	0	YES	YES	YES	NO	YES	YES	NO	NA
sCD53a	sCD53	Biopsy	inflamed	CD	68	Female	Yes	NA	NA	NA	NA	Non-smoker	TRUE	FALSE	FALSE	FALSE	1	YES	NO	NO	NO	YES	NO	NO	NA
sCD53i	sCD53	Biopsy	noninflamed	CD	68	Female	Yes	NA	NA	NA	NA	Non-smoker	TRUE	FALSE	FALSE	FALSE	1	YES	NO	YES	NO	YES	NO	NO	NA
sCD54a	sCD54	Biopsy	inflamed	CD	43	Male	NA	NA	NA	NA	NA	Non-smoker	TRUE	FALSE	FALSE	FALSE	1	YES	YES	YES	NO	YES	YES	YES	NA
sCD54i	sCD54	Biopsy	noninflamed	CD	43	Male	NA	NA	NA	NA	NA	Non-smoker	TRUE	FALSE	FALSE	FALSE	1	YES	YES	YES	NO	YES	YES	YES	NA
sCD55a	sCD55	Biopsy	inflamed	CD	22	Female	NA	NA	NA	NA	NA	Smoker	TRUE	FALSE	TRUE	TRUE	1	NO	YES	YES	NO	YES	YES	NO	NA
sCD55i	sCD55	Biopsy	noninflamed	CD	22	Female	NA	NA	NA	NA	NA	Smoker	TRUE	FALSE	TRUE	TRUE	1	YES	YES	YES	NO	YES	YES	YES	NA
sCD56a	sCD56	Biopsy	inflamed	CD	51	Female	NA	NA	Yes	NA	NA	Non-smoker	FALSE	FALSE	TRUE	TRUE	0	YES	YES	YES	NO	YES	YES	NO	NA
sCD56i	sCD56	Biopsy	noninflamed	CD	51	Female	NA	NA	Yes	NA	NA	Non-smoker	FALSE	FALSE	TRUE	TRUE	0	YES	YES	YES	NO	YES	YES	YES	NA
sCD58a	sCD58	Biopsy	inflamed	CD	45	Female	NA	NA	NA	NA	Yes	Ex-smoker	TRUE	FALSE	FALSE	FALSE	2	YES	NO	NO	NO	YES	NO	NO	NA
sCD58i	sCD58	Biopsy	noninflamed	CD	45	Female	NA	NA	NA	NA	Yes	Ex-smoker	TRUE	FALSE	FALSE	FALSE	2	YES	NO	NO	NO	YES	NO	NO	NA
sCD59a	sCD59	Biopsy	inflamed	CD	41	Female	NA	NA	NA	Yes	NA	Non-smoker	TRUE	FALSE	FALSE	FALSE	2	YES	YES	YES	NO	YES	YES	YES	NA
sCD59i	sCD59	Biopsy	noninflamed	CD	41	Female	NA	NA	NA	Yes	NA	Non-smoker	TRUE	FALSE	FALSE	FALSE	2	YES	YES	YES	NO	YES	YES	YES	NA
sCD60a	sCD60	Biopsy	inflamed	CD	47	Female	NA	NA	Yes	NA	NA	Non-smoker	FALSE	FALSE	FALSE	FALSE	0	YES	YES	YES	NO	YES	YES	YES	NA
sCD60i	sCD60	Biopsy	noninflamed	CD	47	Female	NA	NA	Yes	NA	NA	Non-smoker	FALSE	FALSE	FALSE	FALSE	0	YES	YES	YES	NO	YES	YES	NO	NA
sCD61a	sCD61	Biopsy	inflamed	CD	40	Male	NA	NA	NA	Yes	NA	Smoker	FALSE	FALSE	TRUE	FALSE	0	YES	YES	YES	NO	NO	YES	YES	NA
sCD61i	sCD61	Biopsy	noninflamed	CD	40	Male	NA	NA	NA	Yes	NA	Smoker	FALSE	FALSE	TRUE	FALSE	0	YES	YES	YES	NO	NO	YES	YES	NA
sCD62a	sCD62	Biopsy	inflamed	CD	42	Female	NA	NA	Yes	NA	NA	Smoker	FALSE	FALSE	FALSE	FALSE	0	YES	YES	YES	NO	YES	YES	YES	NA
sCD62i	sCD62	Biopsy	noninflamed	CD	42	Female	NA	NA	Yes	NA	NA	Smoker	FALSE	FALSE	FALSE	FALSE	0	YES	YES	YES	NO	YES	YES	YES	NA
sCD63a	sCD63	Biopsy	inflamed	CD	33	Female	NA	NA	NA	NA	NA	Smoker	TRUE	TRUE	FALSE	TRUE	1	YES	YES	YES	NO	YES	YES	YES	NA
sCD63i	sCD63	Biopsy	noninflamed	CD	33	Female	NA	NA	NA	NA	NA	Smoker	TRUE	TRUE	FALSE	TRUE	1	YES	YES	YES	NO	YES	YES	YES	NA
sCD66a	sCD66	Biopsy	inflamed	CD	41	Male	NA	Yes	Yes	NA	NA	Non-smoker	TRUE	FALSE	FALSE	FALSE	1	NO	YES	NO	NO	NO	NO	NO	NA
sCD66i	sCD66	Biopsy	noninflamed	CD	41	Male	NA	Yes	Yes	NA	NA	Non-smoker	TRUE	FALSE	FALSE	FALSE	1	NO	YES	NO	NO	NO	NO	NO	NA
sCD72a	sCD72	Biopsy	inflamed	CD	38	Male	NA	Yes	Yes	NA	NA	Ex-smoker	FALSE	FALSE	FALSE	FALSE	0	NO	YES	NO	NO	NO	NO	NO	NA
sCD72i	sCD72	Biopsy	noninflamed	CD	38	Male	NA	Yes	Yes	NA	NA	Ex-smoker	FALSE	FALSE	FALSE	FALSE	0	NO	YES	NO	NO	NO	NO	NO	NA
sCD80a	sCD80	Biopsy	inflamed	CD	44	Male	NA	NA	Yes	NA	NA	Non-smoker	FALSE	FALSE	FALSE	FALSE	0	NO	YES	NO	NO	NO	NO	NO	NA
sCD80i	sCD80	Biopsy	noninflamed	CD	44	Male	NA	NA	Yes	NA	NA	Non-smoker	FALSE	FALSE	FALSE	FALSE	0	NO	YES	NO	NO	NO	NO	NO	NA
sCD81a	sCD81	Biopsy	inflamed	CD	37	Male	NA	Yes	NA	NA	NA	Smoker	TRUE	TRUE	TRUE	FALSE	2	NO	YES	NO	NO	NO	NO	NO	NA
sHT02	sHT02	Biopsy	noninflamed	Healthy	63	Female	Cont	Cont	Cont	Cont	Cont	Non-smoker	NA	NA	NA	NA	0	YES	YES	YES	NO	NO	NO	NO	NA
sHT03	sHT03	Biopsy	noninflamed	Healthy	49	Male	Cont	Cont	Cont	Cont	Yes	Non-smoker	NA	NA	NA	NA	0	YES	YES	YES	NO	NO	NO	NO	NA
sHT04	sHT04	Biopsy	noninflamed	Healthy	37	Female	Cont	Cont	Cont	Cont	Cont	Non-smoker	NA	NA	NA	NA	0	YES	YES	YES	NO	NO	NO	NO	NA
sHT05	sHT05	Biopsy	noninflamed	Healthy	59	Male	Cont	Cont	Cont	Cont	Cont	Non-smoker	NA	NA	NA	NA	0	YES	YES	YES	NO	NO	NO	NO	NA
sHT06	sHT06	Biopsy	noninflamed	Healthy	70	Female	Cont	Cont	Cont	Cont	Cont	Non-smoker	NA	NA	NA	NA	0	YES	YES	YES	NO	NO	NO	NO	NA
sHT12	sHT12	Biopsy	noninflamed	Healthy	29	Male	Cont	Cont	Cont	Cont	Cont	Non-smoker	NA	NA	NA	NA	0	YES	YES	YES	YES	NO	NO	NO	NA
sHT14	sHT14	Biopsy	noninflamed	Healthy	39	Male	Cont	Cont	Cont	Cont	Yes	Non-smoker	NA	NA	NA	NA	0	YES	NO	NO	NO	YES	NO	NO	NA
sHT16	sHT16	Biopsy	noninflamed	Healthy	62	Female	Cont	Cont	Cont	Cont	Cont	Non-smoker	NA	NA	NA	NA	0	YES	YES	YES	NO	YES	NO	NO	NA
sHT17	sHT17	Biopsy	noninflamed	Healthy	70	Male	Cont	Cont	Cont	Cont	Cont	Non-smoker	NA	NA	NA	NA	0	YES	YES	YES	NO	YES	NO	NO	NA
sHT18	sHT18	Biopsy	noninflamed	Healthy	71	Male	Cont	Cont	Cont	Cont	Cont	Non-smoker	NA	NA	NA	NA	0	YES	YES	YES	NO	NO	NO	NO	NA
sHT19	sHT19	Biopsy	noninflamed	Healthy	55	Male	Cont	Cont	Cont	Cont	Cont	Non-smoker	NA	NA	NA	NA	0	YES	YES	YES	NO	YES	NO	NO	NA
sHT24	sHT24	Biopsy	noninflamed	Healthy	58	Female	Cont	Cont	Cont	Cont	Cont	Smoker	NA	NA	NA	NA	0	YES	NO	NO	NO	YES	NO	NO	NA
sHT28	sHT28	Biopsy	noninflamed	Healthy	74	Male	Cont	Cont	Cont	Cont	Cont	Non-smoker	NA	NA	NA	NA	0	YES	YES	YES	NO	NO	NO	NO	NA
sHT30	sHT30	Biopsy	noninflamed	Healthy	68	Male	Cont	Cont	Cont	Cont	Cont	Non-smoker	NA	NA	NA	NA	0	YES	NO	NO	NO	YES	NO	NO	NA
sHT32	sHT32	Biopsy	noninflamed	Healthy	68	Male	Cont	Cont	Cont	Cont	Cont	Non-smoker	NA	NA	NA	NA	0	YES	YES	YES	NO	NO	NO	NO	NA
sHT34	sHT34	Biopsy	noninflamed	Healthy	65	Female	Cont	Cont	Cont	Cont	Cont	Non-smoker	NA	NA	NA	NA	0	YES	NO	NO	NO	YES	NO	NO	NA
sHT41	sHT41	Biopsy	noninflamed	Healthy	32	Female	Cont	Cont	Cont	Cont	Cont	Smoker	NA	NA	NA	NA	0	YES	NO	NO	NO	YES	NO	NO	NA
sHT42	sHT42	Biopsy	noninflamed	Healthy	44	Male	Cont	Cont	Cont	Cont	Cont	Non-smoker	NA	NA	NA	NA	0	YES	YES	YES	NO	YES	NO	NO	NA
sHT43	sHT43	Biopsy	noninflamed	Healthy	50	Male	Cont	Cont	Cont	Cont	Cont	Non-smoker	NA	NA	NA	NA	0	YES	YES	YES	YES	YES	NO	NO	NA
sHT44	sHT44	Biopsy	noninflamed	Healthy	50	Female	Cont	Cont	Cont	Cont	Cont	Non-smoker	NA	NA	NA	NA	0	YES	YES	YES	YES	YES	NO	NO	NA
sHT45	sHT45	Biopsy	noninflamed	Healthy	68	Male	Cont	Cont	Cont	Cont	Cont	Non-smoker	NA	NA	NA	NA	0	YES	YES	YES	YES	YES	NO	NO	NA
sHT46	sHT46	Biopsy	noninflamed	Healthy	70	Male	Cont	Cont	Cont	Cont	Cont	Non-smoker	NA	NA	NA	NA	0	YES	YES	YES	YES	YES	NO	NO	NA
sHT47	sHT47	Biopsy	noninflamed	Healthy	56	Female	Cont	Cont	Cont	Cont	Cont	Non-smoker	NA	NA	NA	NA	0	YES	YES	YES	YES	YES	NO	NO	NA
sHT49	sHT49	Biopsy	noninflamed	Healthy	65	Male	Cont	Cont	Cont	Cont	Cont	Non-smoker	NA	NA	NA	NA	0	YES	YES	YES	YES	YES	NO	NO	NA
sHT50	sHT50	Biopsy	noninflamed	Healthy	39	Female	Cont	Cont	Cont	Cont	Yes	Non-smoker	NA	NA	NA	NA	0	YES	YES	YES	YES	YES	NO	NO	NA
sHT51	sHT51	Biopsy	noninflamed	Healthy	68	Female	Cont	Cont	Cont	Cont	Cont	Non-smoker	NA	NA	NA	NA	0	YES	NO	YES	YES	YES	NO	NO	NA
sHT52	sHT52	Biopsy	noninflamed	Healthy	48	Female	Cont	Cont	Cont	Cont	Cont	Non-smoker	NA	NA	NA	NA	0	YES	NO	NO	YES	YES	NO	NO	NA
sHT53	sHT53	Biopsy	noninflamed	Healthy	48	Female	Cont	Cont	Cont	Cont	Cont	Non-smoker	NA	NA	NA	NA	0	YES	YES	YES	YES	YES	NO	NO	NA
sHT55	sHT55	Biopsy	noninflamed	Healthy	62	Female	Cont	Cont	Cont	Cont	Yes	Ex-smoker	NA	NA	NA	NA	0	YES	YES	YES	YES	YES	NO	NO	NA
sHT56	sHT56	Biopsy	noninflamed	Healthy	59	Male	Cont	Cont	Cont	Cont	Cont	Non-smoker	NA	NA	NA	NA	0	NO	YES	YES	YES	YES	NO	NO	NA
sHT57	sHT57	Biopsy	noninflamed	Healthy	51	Male	Cont	Cont	Cont	Cont	Cont	Non-smoker	NA	NA	NA	NA	0	YES	YES	YES	YES	YES	NO	NO	NA
sHT58	sHT58	Biopsy	noninflamed	Healthy	57	Male	Cont	Cont	Cont	Cont	Yes	Non-smoker	NA	NA	NA	NA	0	NO	YES	YES	NO	NO	NO	NO	NA
sUC01a	sUC01	Biopsy	inflamed	UC	66	Female	NA	NA	NA	NA	NA	Non-smoker	TRUE	FALSE	FALSE	FALSE	1	YES	YES	YES	NO	NO	YES	YES	NA
sUC01i	sUC01	Biopsy	noninflamed	UC	66	Female	NA	NA	NA	NA	NA	Non-smoker	TRUE	FALSE	FALSE	FALSE	1	YES	YES	YES	YES	NO	YES	YES	NA
sUC02a	sUC02	Biopsy	inflamed	UC	56	Male	NA	NA	NA	Yes	NA	Non-smoker	FALSE	FALSE	FALSE	FALSE	0	YES	YES	YES	NO	NO	YES	YES	NA
sUC02i	sUC02	Biopsy	noninflamed	UC	56	Male	NA	NA	NA	Yes	NA	Non-smoker	FALSE	FALSE	FALSE	FALSE	0	YES	YES	YES	NO	NO	YES	YES	NA
sUC03a	sUC03	Biopsy	inflamed	UC	53	Female	NA	NA	NA	NA	NA	Non-smoker	TRUE	FALSE	FALSE	FALSE	1	YES	YES	YES	NO	NO	YES	YES	NA
sUC03i	sUC03	Biopsy	noninflamed	UC	53	Female	NA	NA	NA	NA	NA	Non-smoker	TRUE	FALSE	FALSE	FALSE	1	YES	YES	YES	YES	NO	YES	YES	NA
sUC04a	sUC04	Biopsy	inflamed	UC	34	Female	NA	NA	NA	Yes	NA	Non-smoker	FALSE	FALSE	FALSE	FALSE	0	YES	YES	YES	YES	NO	YES	YES	NA
sUC04i	sUC04	Biopsy	noninflamed	UC	34	Female	NA	NA	NA	Yes	NA	Non-smoker	FALSE	FALSE	FALSE	FALSE	0	YES	YES	YES	YES	NO	YES	YES	NA
sUC05a	sUC05	Biopsy	inflamed	UC	56	Female	NA	NA	NA	NA	Yes	Non-smoker	FALSE	FALSE	FALSE	FALSE	0	YES	YES	YES	NO	NO	YES	YES	NA
sUC05i	sUC05	Biopsy	noninflamed	UC	56	Female	NA	NA	NA	NA	Yes	Non-smoker	FALSE	FALSE	FALSE	FALSE	0	YES	YES	YES	NO	NO	YES	NO	NA
sUC06a	sUC06	Biopsy	inflamed	UC	48	Male	NA	NA	NA	NA	NA	Non-smoker	FALSE	FALSE	FALSE	FALSE	0	YES	NO	YES	NO	NO	YES	NO	NA
sUC06i	sUC06	Biopsy	noninflamed	UC	48	Male	NA	NA	NA	NA	NA	Non-smoker	FALSE	FALSE	FALSE	FALSE	0	YES	YES	YES	NO	NO	YES	NO	NA
sUC08a	sUC08	Biopsy	inflamed	UC	37	Female	NA	NA	NA	NA	NA	Non-smoker	TRUE	FALSE	FALSE	FALSE	1	YES	YES	YES	NO	NO	YES	NO	NA
sUC100a	sUC100	Biopsy	inflamed	UC	67	Female	Yes	NA	Yes	Yes	NA	Ex-smoker	TRUE	TRUE	FALSE	FALSE	1	YES	YES	YES	YES	NO	YES	YES	NA
sUC100i	sUC100	Biopsy	noninflamed	UC	67	Female	Yes	NA	Yes	Yes	NA	Ex-smoker	TRUE	TRUE	FALSE	FALSE	1	YES	YES	YES	YES	NO	YES	NO	NA
sUC101a	sUC101	Biopsy	inflamed	UC	43	Male	NA	NA	NA	Yes	NA	Non-smoker	FALSE	FALSE	FALSE	FALSE	0	NO	NO	YES	YES	NO	YES	NO	NA
sUC101i	sUC101	Biopsy	noninflamed	UC	43	Male	NA	NA	NA	Yes	NA	Non-smoker	FALSE	FALSE	FALSE	FALSE	0	YES	YES	YES	YES	NO	YES	YES	NA
sUC104a	sUC104	Biopsy	inflamed	UC	63	Female	NA	NA	NA	NA	NA	Non-smoker	FALSE	FALSE	FALSE	FALSE	0	NO	YES	NO	NO	NO	NO	NO	NA
sUC105a	sUC105	Biopsy	inflamed	UC	47	Male	NA	NA	NA	Yes	NA	Smoker	FALSE	FALSE	FALSE	FALSE	0	NO	YES	NO	NO	NO	NO	NO	NA
sUC105i	sUC105	Biopsy	noninflamed	UC	47	Male	NA	NA	NA	Yes	NA	Smoker	FALSE	FALSE	FALSE	FALSE	0	NO	YES	NO	NO	NO	NO	NO	NA
sUC106a	sUC106	Biopsy	inflamed	UC	42	Male	Yes	NA	NA	NA	NA	Non-smoker	TRUE	FALSE	FALSE	FALSE	1	NO	YES	NO	NO	NO	NO	NO	NA
sUC106i	sUC106	Biopsy	noninflamed	UC	42	Male	Yes	NA	NA	NA	NA	Non-smoker	TRUE	FALSE	FALSE	FALSE	1	NO	YES	NO	NO	NO	NO	NO	NA
sUC108a	sUC108	Biopsy	inflamed	UC	50	Female	NA	NA	NA	NA	NA	Non-smoker	FALSE	FALSE	FALSE	FALSE	0	NO	YES	NO	NO	NO	NO	NO	NA
sUC108i	sUC108	Biopsy	noninflamed	UC	50	Female	NA	NA	NA	NA	NA	Non-smoker	FALSE	FALSE	FALSE	FALSE	0	NO	YES	NO	NO	NO	NO	NO	NA
sUC10a	sUC10	Biopsy	inflamed	UC	33	Female	NA	NA	NA	Yes	NA	Non-smoker	TRUE	FALSE	FALSE	FALSE	1	YES	NO	NO	NO	NO	NO	NO	NA
sUC10i	sUC10	Biopsy	noninflamed	UC	33	Female	NA	NA	NA	Yes	NA	Non-smoker	TRUE	FALSE	FALSE	FALSE	1	YES	NO	NO	NO	NO	NO	NO	NA
sUC110a	sUC110	Biopsy	inflamed	UC	NA	Male	NA	NA	NA	Yes	NA	Non-smoker	NA	FALSE	FALSE	NA	0	NO	YES	NO	NO	NO	NO	NO	NA
sUC110i	sUC110	Biopsy	noninflamed	UC	NA	Male	NA	NA	NA	Yes	NA	Non-smoker	NA	FALSE	FALSE	NA	0	NO	YES	NO	NO	NO	NO	NO	NA
sUC111a	sUC111	Biopsy	inflamed	UC	51	Female	NA	NA	NA	NA	NA	Non-smoker	FALSE	FALSE	FALSE	FALSE	0	NO	YES	NO	NO	NO	NO	NO	NA
sUC111i	sUC111	Biopsy	noninflamed	UC	51	Female	NA	NA	NA	NA	NA	Non-smoker	FALSE	FALSE	FALSE	FALSE	0	NO	YES	NO	NO	NO	NO	NO	NA
sUC116a	sUC116	Biopsy	inflamed	UC	44	Female	NA	NA	NA	NA	NA	Non-smoker	FALSE	FALSE	FALSE	FALSE	0	NO	YES	NO	NO	NO	NO	NO	NA
sUC11a	sUC11	Biopsy	inflamed	UC	40	Male	NA	NA	NA	Yes	NA	Non-smoker	TRUE	FALSE	FALSE	FALSE	1	NO	YES	YES	NO	NO	NO	NO	NA
sUC11i	sUC11	Biopsy	noninflamed	UC	40	Male	NA	NA	NA	Yes	NA	Non-smoker	TRUE	FALSE	FALSE	FALSE	1	NO	NO	YES	NO	NO	NO	NO	NA
sUC122a	sUC122	Biopsy	inflamed	UC	61	Male	Yes	NA	NA	NA	NA	Smoker	FALSE	FALSE	FALSE	FALSE	0	NO	YES	NO	NO	NO	NO	NO	NA
sUC122i	sUC122	Biopsy	noninflamed	UC	61	Male	Yes	NA	NA	NA	NA	Smoker	FALSE	FALSE	FALSE	FALSE	0	NO	YES	NO	NO	NO	NO	NO	NA
sUC12a	sUC12	Biopsy	inflamed	UC	47	Male	NA	NA	NA	Yes	NA	Non-smoker	TRUE	FALSE	FALSE	FALSE	1	YES	YES	YES	NO	NO	YES	YES	NA
sUC12i	sUC12	Biopsy	noninflamed	UC	47	Male	NA	NA	NA	Yes	NA	Non-smoker	TRUE	FALSE	FALSE	FALSE	1	YES	YES	YES	NO	NO	YES	NO	NA
sUC13a	sUC13	Biopsy	inflamed	UC	76	Male	NA	NA	NA	Yes	NA	Non-smoker	FALSE	FALSE	FALSE	FALSE	0	NO	YES	YES	NO	NO	NO	NO	NA
sUC13i	sUC13	Biopsy	noninflamed	UC	76	Male	NA	NA	NA	Yes	NA	Non-smoker	FALSE	FALSE	FALSE	FALSE	0	NO	YES	YES	YES	NO	NO	NO	NA
sUC14a	sUC14	Biopsy	inflamed	UC	39	Female	NA	NA	NA	Yes	NA	Non-smoker	FALSE	FALSE	FALSE	FALSE	0	YES	YES	YES	NO	NO	YES	NO	NA
sUC14i	sUC14	Biopsy	noninflamed	UC	39	Female	NA	NA	NA	Yes	NA	Non-smoker	FALSE	FALSE	FALSE	FALSE	0	YES	YES	YES	YES	NO	YES	YES	NA
sUC15a	sUC15	Biopsy	inflamed	UC	59	Male	NA	NA	NA	Yes	NA	Non-smoker	FALSE	FALSE	FALSE	FALSE	0	YES	YES	YES	NO	NO	YES	NO	NA
sUC15i	sUC15	Biopsy	noninflamed	UC	59	Male	NA	NA	NA	Yes	NA	Non-smoker	FALSE	FALSE	FALSE	FALSE	0	YES	NO	YES	YES	NO	YES	NO	NA
sUC16a	sUC16	Biopsy	inflamed	UC	45	Male	NA	NA	NA	NA	NA	Non-smoker	FALSE	FALSE	FALSE	FALSE	0	YES	YES	YES	YES	NO	YES	YES	NA
sUC16i	sUC16	Biopsy	noninflamed	UC	45	Male	NA	NA	NA	NA	NA	Non-smoker	FALSE	FALSE	FALSE	FALSE	0	YES	YES	YES	YES	NO	YES	NO	NA
sUC17a	sUC17	Biopsy	inflamed	UC	41	Female	NA	NA	NA	NA	NA	Non-smoker	TRUE	FALSE	FALSE	FALSE	2	YES	YES	YES	YES	NO	YES	YES	NA
sUC17i	sUC17	Biopsy	noninflamed	UC	41	Female	NA	NA	NA	NA	NA	Non-smoker	TRUE	FALSE	FALSE	FALSE	2	YES	YES	YES	YES	NO	YES	YES	NA
sUC18a	sUC18	Biopsy	inflamed	UC	42	Female	NA	Yes	NA	NA	NA	Non-smoker	FALSE	FALSE	FALSE	FALSE	0	YES	YES	YES	NO	NO	YES	NO	NA
sUC18i	sUC18	Biopsy	noninflamed	UC	42	Female	NA	Yes	NA	NA	NA	Non-smoker	FALSE	FALSE	FALSE	FALSE	0	YES	YES	YES	NO	NO	YES	YES	NA
sUC19a	sUC19	Biopsy	inflamed	UC	45	Male	NA	NA	NA	NA	NA	Smoker	FALSE	FALSE	FALSE	FALSE	0	YES	YES	YES	NO	NO	YES	YES	NA
sUC19i	sUC19	Biopsy	noninflamed	UC	45	Male	NA	NA	NA	NA	NA	Smoker	FALSE	FALSE	FALSE	FALSE	0	YES	YES	YES	YES	NO	YES	YES	NA
sUC20a	sUC20	Biopsy	inflamed	UC	61	Male	NA	NA	NA	NA	NA	Non-smoker	FALSE	FALSE	FALSE	FALSE	0	YES	NO	NO	NO	NO	YES	NO	NA
sUC20i	sUC20	Biopsy	noninflamed	UC	61	Male	NA	NA	NA	NA	NA	Non-smoker	FALSE	FALSE	FALSE	FALSE	0	YES	YES	YES	YES	NO	YES	YES	NA
sUC22a	sUC22	Biopsy	inflamed	UC	29	Female	NA	NA	NA	NA	NA	Non-smoker	TRUE	FALSE	TRUE	FALSE	2	YES	YES	YES	YES	NO	YES	YES	NA
sUC22i	sUC22	Biopsy	noninflamed	UC	29	Female	NA	NA	NA	NA	NA	Non-smoker	TRUE	FALSE	TRUE	FALSE	2	NO	YES	YES	YES	NO	YES	NO	NA
sUC23a	sUC23	Biopsy	inflamed	UC	56	Male	NA	Yes	NA	NA	NA	Non-smoker	TRUE	FALSE	FALSE	FALSE	1	YES	YES	YES	NO	NO	YES	YES	NA
sUC23i	sUC23	Biopsy	noninflamed	UC	56	Male	NA	Yes	NA	NA	NA	Non-smoker	TRUE	FALSE	FALSE	FALSE	1	YES	NO	NO	NO	NO	YES	NO	NA
sUC24a	sUC24	Biopsy	inflamed	UC	30	Male	NA	NA	NA	NA	NA	Non-smoker	TRUE	FALSE	FALSE	FALSE	3	YES	YES	YES	YES	NO	YES	YES	NA
sUC24i	sUC24	Biopsy	noninflamed	UC	30	Male	NA	NA	NA	NA	NA	Non-smoker	TRUE	FALSE	FALSE	FALSE	3	YES	YES	YES	YES	NO	YES	NO	NA
sUC25a	sUC25	Biopsy	inflamed	UC	46	Male	NA	NA	NA	NA	NA	Non-smoker	TRUE	FALSE	TRUE	FALSE	2	YES	YES	YES	YES	NO	YES	YES	NA
sUC25i	sUC25	Biopsy	noninflamed	UC	46	Male	NA	NA	NA	NA	NA	Non-smoker	TRUE	FALSE	TRUE	FALSE	2	YES	YES	YES	YES	NO	YES	YES	NA
sUC26a	sUC26	Biopsy	inflamed	UC	36	Male	NA	NA	Yes	Yes	NA	Non-smoker	TRUE	FALSE	FALSE	FALSE	1	YES	YES	YES	NO	NO	YES	YES	NA
sUC26i	sUC26	Biopsy	noninflamed	UC	36	Male	NA	NA	Yes	Yes	NA	Non-smoker	TRUE	FALSE	FALSE	FALSE	1	YES	YES	YES	YES	NO	YES	YES	NA
sUC27a	sUC27	Biopsy	inflamed	UC	49	Female	NA	NA	NA	NA	NA	Non-smoker	TRUE	FALSE	FALSE	FALSE	1	YES	YES	YES	YES	NO	YES	YES	NA
sUC27i	sUC27	Biopsy	noninflamed	UC	49	Female	NA	NA	NA	NA	NA	Non-smoker	TRUE	FALSE	FALSE	FALSE	1	YES	NO	YES	YES	NO	YES	NO	NA
sUC28a	sUC28	Biopsy	inflamed	UC	39	Male	NA	NA	NA	NA	NA	Non-smoker	FALSE	FALSE	FALSE	FALSE	0	YES	YES	YES	YES	NO	YES	YES	NA
sUC28i	sUC28	Biopsy	noninflamed	UC	39	Male	NA	NA	NA	NA	NA	Non-smoker	FALSE	FALSE	FALSE	FALSE	0	YES	YES	YES	YES	NO	YES	YES	NA
sUC29a	sUC29	Biopsy	inflamed	UC	71	Female	NA	Yes	NA	Yes	NA	Non-smoker	FALSE	FALSE	FALSE	FALSE	0	YES	NO	NO	NO	NO	NO	NO	NA
sUC29i	sUC29	Biopsy	noninflamed	UC	71	Female	NA	Yes	NA	Yes	NA	Non-smoker	FALSE	FALSE	FALSE	FALSE	0	YES	NO	NO	NO	NO	NO	NO	NA
sUC31a	sUC31	Biopsy	inflamed	UC	31	Female	NA	NA	NA	NA	NA	Non-smoker	FALSE	FALSE	FALSE	FALSE	0	YES	YES	YES	NO	NO	YES	NO	NA
sUC31i	sUC31	Biopsy	noninflamed	UC	31	Female	NA	NA	NA	NA	NA	Non-smoker	FALSE	FALSE	FALSE	FALSE	0	YES	YES	YES	NO	NO	YES	NO	NA
sUC35a	sUC35	Biopsy	inflamed	UC	68	Male	NA	NA	NA	NA	NA	Non-smoker	TRUE	FALSE	FALSE	FALSE	1	YES	YES	YES	NO	NO	YES	YES	NA
sUC36a	sUC36	Biopsy	inflamed	UC	56	Male	NA	NA	NA	Yes	NA	Non-smoker	FALSE	FALSE	FALSE	FALSE	0	NO	YES	YES	NO	NO	NO	NO	NA
sUC36i	sUC36	Biopsy	noninflamed	UC	56	Male	NA	NA	NA	Yes	NA	Non-smoker	FALSE	FALSE	FALSE	FALSE	0	YES	YES	NO	NO	NO	NO	NO	NA
sUC37a	sUC37	Biopsy	inflamed	UC	63	Male	Yes	NA	NA	NA	NA	Non-smoker	FALSE	FALSE	FALSE	FALSE	0	YES	YES	YES	YES	NO	YES	YES	NA
sUC37i	sUC37	Biopsy	noninflamed	UC	63	Male	Yes	NA	NA	NA	NA	Non-smoker	FALSE	FALSE	FALSE	FALSE	0	YES	YES	YES	YES	NO	YES	NO	NA
sUC38a	sUC38	Biopsy	inflamed	UC	36	Female	NA	NA	NA	NA	NA	Non-smoker	FALSE	FALSE	FALSE	FALSE	0	YES	YES	YES	YES	NO	YES	YES	NA
sUC38i	sUC38	Biopsy	noninflamed	UC	36	Female	NA	NA	NA	NA	NA	Non-smoker	FALSE	FALSE	FALSE	FALSE	0	YES	YES	YES	YES	NO	YES	YES	NA
sUC39a	sUC39	Biopsy	inflamed	UC	43	Female	NA	Yes	NA	NA	NA	Non-smoker	TRUE	FALSE	FALSE	FALSE	2	YES	YES	YES	YES	NO	YES	YES	NA
sUC39i	sUC39	Biopsy	noninflamed	UC	43	Female	NA	Yes	NA	NA	NA	Non-smoker	TRUE	FALSE	FALSE	FALSE	2	YES	YES	YES	YES	NO	YES	YES	NA
sUC40a	sUC40	Biopsy	inflamed	UC	26	Female	NA	NA	NA	Yes	NA	Non-smoker	TRUE	FALSE	FALSE	FALSE	1	YES	NO	YES	NO	NO	NO	NO	NA
sUC40i	sUC40	Biopsy	noninflamed	UC	26	Female	NA	NA	NA	Yes	NA	Non-smoker	TRUE	FALSE	FALSE	FALSE	1	YES	NO	YES	YES	NO	NO	NO	NA
sUC43a	sUC43	Biopsy	inflamed	UC	26	Female	NA	NA	NA	Yes	NA	Non-smoker	FALSE	FALSE	FALSE	FALSE	0	NO	YES	YES	NO	NO	NO	NO	NA
sUC43i	sUC43	Biopsy	noninflamed	UC	26	Female	NA	NA	NA	Yes	NA	Non-smoker	FALSE	FALSE	FALSE	FALSE	0	NO	YES	YES	YES	NO	NO	NO	NA
sUC44a	sUC44	Biopsy	inflamed	UC	44	Male	NA	Yes	NA	Yes	NA	Non-smoker	TRUE	FALSE	FALSE	FALSE	2	YES	YES	YES	NO	NO	YES	YES	NA
sUC44i	sUC44	Biopsy	noninflamed	UC	44	Male	NA	Yes	NA	Yes	NA	Non-smoker	TRUE	FALSE	FALSE	FALSE	2	YES	YES	YES	NO	NO	YES	YES	NA
sUC45a	sUC45	Biopsy	inflamed	UC	63	Female	NA	NA	NA	Yes	NA	Non-smoker	TRUE	FALSE	FALSE	TRUE	2	YES	YES	YES	YES	NO	YES	YES	NA
sUC45i	sUC45	Biopsy	noninflamed	UC	63	Female	NA	NA	NA	Yes	NA	Non-smoker	TRUE	FALSE	FALSE	TRUE	2	YES	YES	YES	YES	NO	YES	YES	NA
sUC48a	sUC48	Biopsy	inflamed	UC	52	Male	NA	NA	NA	NA	NA	Non-smoker	FALSE	FALSE	FALSE	FALSE	0	YES	YES	YES	NO	NO	YES	YES	NA
sUC48i	sUC48	Biopsy	noninflamed	UC	52	Male	NA	NA	NA	NA	NA	Non-smoker	FALSE	FALSE	FALSE	FALSE	0	YES	NO	NO	NO	NO	YES	NO	NA
sUC49a	sUC49	Biopsy	inflamed	UC	57	Male	NA	NA	NA	NA	NA	Non-smoker	FALSE	FALSE	FALSE	FALSE	0	YES	YES	YES	YES	NO	YES	YES	NA
sUC49i	sUC49	Biopsy	noninflamed	UC	57	Male	NA	NA	NA	NA	NA	Non-smoker	FALSE	FALSE	FALSE	FALSE	0	YES	NO	YES	YES	NO	YES	NO	NA
sUC50a	sUC50	Biopsy	inflamed	UC	42	Male	NA	NA	NA	NA	NA	Non-smoker	TRUE	FALSE	FALSE	FALSE	1	NO	YES	YES	YES	NO	NO	NO	NA
sUC50i	sUC50	Biopsy	noninflamed	UC	42	Male	NA	NA	NA	NA	NA	Non-smoker	TRUE	FALSE	FALSE	FALSE	1	YES	NO	YES	YES	NO	NO	NO	NA
sUC51a	sUC51	Biopsy	inflamed	UC	59	Male	NA	NA	Yes	NA	NA	Non-smoker	FALSE	FALSE	FALSE	FALSE	0	YES	YES	YES	NO	NO	YES	YES	NA
sUC51i	sUC51	Biopsy	noninflamed	UC	59	Male	NA	NA	Yes	NA	NA	Non-smoker	FALSE	FALSE	FALSE	FALSE	0	YES	NO	NO	NO	NO	YES	NO	NA
sUC52a	sUC52	Biopsy	inflamed	UC	45	Female	NA	NA	Yes	Yes	NA	Non-smoker	FALSE	FALSE	FALSE	FALSE	0	YES	YES	YES	NO	NO	YES	YES	NA
sUC52i	sUC52	Biopsy	noninflamed	UC	45	Female	NA	NA	Yes	Yes	NA	Non-smoker	FALSE	FALSE	FALSE	FALSE	0	YES	YES	YES	NO	NO	YES	NO	NA
sUC57a	sUC57	Biopsy	inflamed	UC	26	Female	NA	NA	NA	Yes	NA	Non-smoker	TRUE	FALSE	TRUE	FALSE	2	YES	NO	NO	NO	NO	NO	NO	NA
sUC57i	sUC57	Biopsy	noninflamed	UC	26	Female	NA	NA	NA	Yes	NA	Non-smoker	TRUE	FALSE	TRUE	FALSE	2	YES	NO	NO	NO	NO	NO	NO	NA
sUC58a	sUC58	Biopsy	inflamed	UC	39	Male	Yes	NA	NA	NA	NA	Non-smoker	FALSE	FALSE	FALSE	FALSE	0	YES	YES	YES	NO	NO	YES	YES	NA
sUC58i	sUC58	Biopsy	noninflamed	UC	39	Male	Yes	NA	NA	NA	NA	Non-smoker	FALSE	FALSE	FALSE	FALSE	0	YES	YES	YES	NO	NO	YES	NO	NA
sUC59a	sUC59	Biopsy	inflamed	UC	56	Male	NA	NA	NA	NA	NA	Non-smoker	TRUE	FALSE	FALSE	FALSE	2	YES	YES	YES	NO	NO	YES	YES	NA
sUC59i	sUC59	Biopsy	noninflamed	UC	56	Male	NA	NA	NA	NA	NA	Non-smoker	TRUE	FALSE	FALSE	FALSE	2	NO	YES	YES	NO	NO	YES	NO	NA
sUC60a	sUC60	Biopsy	inflamed	UC	29	Male	NA	NA	NA	Yes	NA	Non-smoker	FALSE	FALSE	TRUE	FALSE	0	YES	YES	YES	NO	NO	YES	YES	NA
sUC60i	sUC60	Biopsy	noninflamed	UC	29	Male	NA	NA	NA	Yes	NA	Non-smoker	FALSE	FALSE	TRUE	FALSE	0	YES	NO	NO	NO	NO	YES	NO	NA
sUC61a	sUC61	Biopsy	inflamed	UC	62	Female	NA	NA	NA	Yes	NA	Non-smoker	TRUE	FALSE	FALSE	FALSE	2	YES	YES	YES	NO	NO	YES	YES	NA
sUC62a	sUC62	Biopsy	inflamed	UC	65	Female	NA	NA	NA	Yes	NA	Non-smoker	TRUE	FALSE	TRUE	FALSE	2	NO	YES	YES	NO	NO	NO	NO	NA
sUC63a	sUC63	Biopsy	inflamed	UC	69	Female	NA	NA	NA	NA	NA	Non-smoker	FALSE	FALSE	FALSE	FALSE	0	NO	YES	YES	NO	NO	NO	NO	NA
sUC64a	sUC64	Biopsy	inflamed	UC	31	Male	NA	Yes	NA	NA	NA	Non-smoker	FALSE	FALSE	FALSE	FALSE	0	YES	YES	YES	NO	NO	YES	YES	NA
sUC64i	sUC64	Biopsy	noninflamed	UC	31	Male	NA	Yes	NA	NA	NA	Non-smoker	FALSE	FALSE	FALSE	FALSE	0	YES	YES	YES	NO	NO	YES	NO	NA
sUC65a	sUC65	Biopsy	inflamed	UC	70	Female	NA	NA	NA	Yes	NA	Non-smoker	FALSE	FALSE	FALSE	FALSE	0	YES	YES	YES	YES	NO	YES	YES	NA
sUC65i	sUC65	Biopsy	noninflamed	UC	70	Female	NA	NA	NA	Yes	NA	Non-smoker	FALSE	FALSE	FALSE	FALSE	0	YES	YES	YES	YES	NO	YES	YES	NA
sUC66a	sUC66	Biopsy	inflamed	UC	64	Male	NA	NA	NA	Yes	NA	Non-smoker	FALSE	FALSE	FALSE	FALSE	0	YES	YES	YES	NO	NO	YES	YES	NA
sUC66i	sUC66	Biopsy	noninflamed	UC	64	Male	NA	NA	NA	Yes	NA	Non-smoker	FALSE	FALSE	FALSE	FALSE	0	YES	YES	YES	YES	NO	YES	YES	NA
sUC68a	sUC68	Biopsy	inflamed	UC	34	Male	Yes	NA	NA	NA	NA	Non-smoker	TRUE	FALSE	TRUE	FALSE	2	NO	YES	YES	NO	NO	YES	NO	NA
sUC68i	sUC68	Biopsy	noninflamed	UC	34	Male	Yes	NA	NA	NA	NA	Non-smoker	TRUE	FALSE	TRUE	FALSE	2	YES	YES	YES	YES	NO	YES	NO	NA
sUC71a	sUC71	Biopsy	inflamed	UC	50	Male	NA	NA	NA	NA	NA	Non-smoker	FALSE	FALSE	FALSE	FALSE	0	YES	NO	NO	NO	NO	YES	NO	NA
sUC71i	sUC71	Biopsy	noninflamed	UC	50	Male	NA	NA	NA	NA	NA	Non-smoker	FALSE	FALSE	FALSE	FALSE	0	YES	YES	YES	YES	NO	YES	NO	NA
sUC73a	sUC73	Biopsy	inflamed	UC	58	Male	NA	NA	NA	Yes	NA	Non-smoker	FALSE	FALSE	FALSE	FALSE	0	YES	NO	YES	NO	NO	NO	NO	NA
sUC73i	sUC73	Biopsy	noninflamed	UC	58	Male	NA	NA	NA	Yes	NA	Non-smoker	FALSE	FALSE	FALSE	FALSE	0	YES	NO	YES	YES	NO	NO	NO	NA
sUC74a	sUC74	Biopsy	inflamed	UC	37	Female	NA	Yes	NA	Yes	NA	Non-smoker	TRUE	FALSE	FALSE	FALSE	3	YES	NO	YES	YES	NO	YES	NO	NA
sUC74i	sUC74	Biopsy	noninflamed	UC	37	Female	NA	Yes	NA	Yes	NA	Non-smoker	TRUE	FALSE	FALSE	FALSE	3	YES	YES	YES	YES	NO	YES	YES	NA
sUC75a	sUC75	Biopsy	inflamed	UC	33	Male	NA	NA	NA	Yes	NA	Non-smoker	TRUE	FALSE	TRUE	FALSE	1	YES	YES	YES	YES	NO	YES	YES	NA
sUC75i	sUC75	Biopsy	noninflamed	UC	33	Male	NA	NA	NA	Yes	NA	Non-smoker	TRUE	FALSE	TRUE	FALSE	1	YES	YES	YES	YES	NO	YES	YES	NA
sUC76a	sUC76	Biopsy	inflamed	UC	55	Female	Yes	Yes	NA	NA	NA	Non-smoker	TRUE	TRUE	FALSE	FALSE	1	YES	YES	YES	NO	NO	NO	NO	NA
sUC79a	sUC79	Biopsy	inflamed	UC	50	Male	NA	NA	NA	NA	NA	Non-smoker	FALSE	FALSE	FALSE	FALSE	0	YES	YES	YES	YES	NO	YES	YES	NA
sUC79i	sUC79	Biopsy	noninflamed	UC	50	Male	NA	NA	NA	NA	NA	Non-smoker	FALSE	FALSE	FALSE	FALSE	0	YES	YES	YES	YES	NO	YES	NO	NA
sUC80a	sUC80	Biopsy	inflamed	UC	46	Male	Yes	NA	NA	NA	NA	Non-smoker	TRUE	FALSE	FALSE	FALSE	1	YES	YES	YES	YES	NO	YES	YES	NA
sUC80i	sUC80	Biopsy	noninflamed	UC	46	Male	Yes	NA	NA	NA	NA	Non-smoker	TRUE	FALSE	FALSE	FALSE	1	YES	YES	YES	YES	NO	YES	YES	NA
sUC82a	sUC82	Biopsy	inflamed	UC	60	Female	NA	NA	NA	Yes	Yes	Non-smoker	TRUE	FALSE	FALSE	FALSE	1	YES	YES	YES	YES	NO	YES	YES	NA
sUC82i	sUC82	Biopsy	noninflamed	UC	60	Female	NA	NA	NA	Yes	Yes	Non-smoker	TRUE	FALSE	FALSE	FALSE	1	YES	YES	YES	YES	NO	YES	NO	NA
sUC84a	sUC84	Biopsy	inflamed	UC	23	Female	NA	NA	Yes	NA	NA	Smoker	FALSE	FALSE	FALSE	FALSE	0	NO	YES	YES	NO	NO	NO	NO	NA
sUC84i	sUC84	Biopsy	noninflamed	UC	23	Female	NA	NA	Yes	NA	NA	Smoker	FALSE	FALSE	FALSE	FALSE	0	YES	NO	NO	NO	NO	NO	NO	NA
sUC85a	sUC85	Biopsy	inflamed	UC	41	Male	NA	Yes	NA	Yes	NA	Non-smoker	TRUE	FALSE	FALSE	FALSE	1	YES	YES	YES	YES	NO	YES	YES	NA
sUC85i	sUC85	Biopsy	noninflamed	UC	41	Male	NA	Yes	NA	Yes	NA	Non-smoker	TRUE	FALSE	FALSE	FALSE	1	YES	NO	YES	YES	NO	YES	NO	NA
sUC86a	sUC86	Biopsy	inflamed	UC	51	Female	NA	NA	NA	Yes	NA	Non-smoker	FALSE	FALSE	FALSE	FALSE	0	YES	YES	YES	YES	NO	YES	YES	NA
sUC86i	sUC86	Biopsy	noninflamed	UC	51	Female	NA	NA	NA	Yes	NA	Non-smoker	FALSE	FALSE	FALSE	FALSE	0	YES	YES	YES	YES	NO	YES	YES	NA
sUC87a	sUC87	Biopsy	inflamed	UC	57	Female	NA	Yes	NA	Yes	NA	Non-smoker	FALSE	FALSE	TRUE	FALSE	0	YES	YES	YES	YES	NO	YES	YES	NA
sUC87i	sUC87	Biopsy	noninflamed	UC	57	Female	NA	Yes	NA	Yes	NA	Non-smoker	FALSE	FALSE	TRUE	FALSE	0	YES	YES	YES	YES	NO	YES	NO	NA
sUC88a	sUC88	Biopsy	inflamed	UC	64	Female	Yes	NA	NA	NA	NA	Non-smoker	FALSE	FALSE	TRUE	FALSE	0	YES	YES	YES	NO	NO	YES	YES	NA
sUC88i	sUC88	Biopsy	noninflamed	UC	64	Female	Yes	NA	NA	NA	NA	Non-smoker	FALSE	FALSE	TRUE	FALSE	0	YES	YES	YES	NO	NO	YES	YES	NA
sUC89a	sUC89	Biopsy	inflamed	UC	46	Female	NA	NA	NA	NA	NA	Smoker	FALSE	FALSE	FALSE	FALSE	0	YES	NO	NO	NO	NO	YES	NO	NA
sUC89i	sUC89	Biopsy	noninflamed	UC	46	Female	NA	NA	NA	NA	NA	Smoker	FALSE	FALSE	FALSE	FALSE	0	YES	YES	YES	YES	NO	YES	YES	NA
sUC90a	sUC90	Biopsy	inflamed	UC	43	Male	NA	NA	NA	NA	NA	Non-smoker	TRUE	FALSE	FALSE	FALSE	2	YES	YES	YES	YES	NO	YES	YES	NA
sUC90i	sUC90	Biopsy	noninflamed	UC	43	Male	NA	NA	NA	NA	NA	Non-smoker	TRUE	FALSE	FALSE	FALSE	2	YES	YES	YES	YES	NO	YES	YES	NA
sUC91a	sUC91	Biopsy	inflamed	UC	62	Female	NA	NA	NA	NA	NA	Non-smoker	FALSE	FALSE	NA	FALSE	0	YES	YES	YES	NO	NO	YES	YES	NA
sUC91i	sUC91	Biopsy	noninflamed	UC	62	Female	NA	NA	NA	NA	NA	Non-smoker	FALSE	FALSE	NA	FALSE	0	YES	YES	YES	NO	NO	YES	NO	NA
sUC92a	sUC92	Biopsy	inflamed	UC	20	Female	NA	NA	NA	Yes	NA	Non-smoker	TRUE	FALSE	NA	FALSE	1	YES	YES	YES	YES	NO	YES	YES	NA
sUC92i	sUC92	Biopsy	noninflamed	UC	20	Female	NA	NA	NA	Yes	NA	Non-smoker	TRUE	FALSE	NA	FALSE	1	YES	YES	YES	YES	NO	YES	YES	NA
sUC93a	sUC93	Biopsy	inflamed	UC	64	Male	NA	NA	NA	Yes	NA	Non-smoker	FALSE	FALSE	NA	FALSE	0	YES	YES	YES	YES	NO	YES	YES	NA
sUC93i	sUC93	Biopsy	noninflamed	UC	64	Male	NA	NA	NA	Yes	NA	Non-smoker	FALSE	FALSE	NA	FALSE	0	YES	YES	YES	YES	NO	YES	YES	NA
sUC94a	sUC94	Biopsy	inflamed	UC	27	Female	NA	NA	NA	NA	NA	Non-smoker	TRUE	FALSE	NA	FALSE	2	NO	NO	YES	NO	NO	YES	NO	NA
sUC94i	sUC94	Biopsy	noninflamed	UC	27	Female	NA	NA	NA	NA	NA	Non-smoker	TRUE	FALSE	NA	FALSE	2	YES	YES	YES	YES	NO	YES	YES	NA
sUC95a	sUC95	Biopsy	inflamed	UC	29	Female	NA	Yes	NA	NA	NA	Non-smoker	FALSE	FALSE	NA	FALSE	0	YES	YES	YES	NO	NO	YES	YES	NA
sUC96a	sUC96	Biopsy	inflamed	UC	41	Male	Yes	NA	Yes	NA	NA	Non-smoker	FALSE	FALSE	NA	FALSE	0	YES	YES	YES	YES	NO	YES	YES	NA
sUC96i	sUC96	Biopsy	noninflamed	UC	41	Male	Yes	NA	Yes	NA	NA	Non-smoker	FALSE	FALSE	NA	FALSE	0	YES	YES	YES	YES	NO	YES	YES	NA
sUC97a	sUC97	Biopsy	inflamed	UC	41	Male	NA	NA	NA	NA	NA	Smoker	TRUE	FALSE	NA	FALSE	1	YES	YES	YES	NO	NO	YES	YES	NA
sUC97i	sUC97	Biopsy	noninflamed	UC	41	Male	NA	NA	NA	NA	NA	Smoker	TRUE	FALSE	NA	FALSE	1	YES	YES	YES	NO	NO	YES	YES	NA
sUC99a	sUC99	Biopsy	inflamed	UC	50	Male	NA	NA	NA	Yes	NA	Ex-smoker	FALSE	FALSE	NA	FALSE	0	YES	YES	YES	YES	NO	YES	YES	NA
sUC99i	sUC99	Biopsy	noninflamed	UC	50	Male	NA	NA	NA	Yes	NA	Ex-smoker	FALSE	FALSE	NA	FALSE	0	YES	YES	YES	YES	NO	YES	YES	NA

## Sheet: Supp Table 2
Supplementary Table 2: Alpha and beta diversity statistics comparing disease groups
Alpha Diversity based on Shannon Diversity Index comparing Disease types: Biopsy Samples
Data-type	group1	group2	statistic	p	p.adj
cDNA	CDi (n=45)	Controlni (n=25)	298	0.001	0.01
cDNA	CDi (n=45)	UCni (n=60)	885	0.003	0.024
cDNA	CDni (n=38)	Controlni (n=25)	274	0.004	0.034
cDNA	CDi (n=45)	UCi (n=73)	1138	0.005	0.037
gDNA	CDni (n=43)	Controlni (n=31)	435	0.011	0.108
gDNA	CDi (n=42)	Controlni (n=31)	438	0.017	0.154
cDNA	CDni (n=38)	UCni (n=60)	823	0.021	0.126
cDNA	CDni (n=38)	UCi (n=73)	1050	0.036	0.182
gDNA	Controlni (n=31)	UCni (n=65)	1230	0.082	0.655
gDNA	CDni (n=43)	UCi (n=66)	1146	0.091	0.655
gDNA	CDni (n=43)	UCni (n=65)	1151	0.123	0.738
gDNA	CDi (n=42)	UCi (n=66)	1145	0.13	0.738
gDNA	CDi (n=42)	UCni (n=65)	1153	0.177	0.738
cDNA	Controlni (n=25)	UCni (n=60)	887	0.188	0.752
gDNA	Controlni (n=31)	UCi (n=66)	1190	0.198	0.738
cDNA	Controlni (n=25)	UCi (n=73)	1066	0.212	0.752
cDNA	CDi (n=45)	CDni (n=38)	804	0.646	1
gDNA	UCi (n=66)	UCni (n=65)	2200	0.802	1
gDNA	CDi (n=42)	CDni (n=43)	914	0.927	1
cDNA	UCi (n=73)	UCni (n=60)	2183	0.977	1
Pairwise PERMANOVA Statistics comparing beta diversity by disease type: Biopsy Samples
Data-type	group1	group2	Df	SumsOfSqs	F.Model	R2	p.value	p.adjusted
gDNA	CDi	CDni	1	142.026	0.140083	0.00168491	1	1
gDNA	CDi	Controlni	1	2868.51	2.82723	0.0382952	0.0001	0.000333333
gDNA	CDi	UCi	1	1596.91	1.50336	0.0139843	0.0126	0.01575
gDNA	CDni	Controlni	1	2824.27	2.77586	0.0371224	0.0001	0.000333333
gDNA	CDni	UCni	1	1614.86	1.54216	0.01434	0.0087	0.0145
gDNA	Controlni	UCi	1	2343.25	2.18885	0.0225217	0.0001	0.000333333
gDNA	Controlni	UCni	1	2134.9	2.02947	0.0211338	0.0004	0.001
gDNA	UCi	UCni	1	257.132	0.237876	0.0018406	1	1
cDNA	CDi	CDni	1	260.683	0.212127	0.00261202	1	1
cDNA	CDi	Controlni	1	4251.47	3.48442	0.0487438	0.0001	0.000333333
cDNA	CDi	UCi	1	2962.68	2.27538	0.019238	0.0002	0.0004
cDNA	CDni	Controlni	1	4068.62	3.21402	0.0500517	0.0001	0.000333333
cDNA	CDni	UCni	1	2260.85	1.69668	0.0173668	0.0033	0.004125
cDNA	Controlni	UCi	1	3055.5	2.27885	0.0231876	0.0002	0.0004
cDNA	Controlni	UCni	1	3061.41	2.28197	0.026758	0.0001	0.000333333
cDNA	UCi	UCni	1	434.538	0.317271	0.00241606	1	1
Pairwise PERMANOVA Statistics comparing beta diversity by disease type: Stool Samples
Data-type	group1	group2	Df	SumsOfSqs	F.Model	R2	p.value	p.adjusted
gDNA	CD	Control	1	1496.16	1.45495	0.0833545	0.0437	0.06555
gDNA	CD	UC	1	1587.48	1.498	0.0434227	0.0175	0.0525
gDNA	Control	UC	1	1089.51	1.01005	0.0420678	0.439	0.439

## Sheet: Supp Table 3
Supplementary Table 3: Alpha and beta diversity statistics: Relapse vs Remission
Alpha Diversity based on Shannon Diversity Index: Relapse vs Remission
Biopsy_type	Data-type	Disease_type	group1	group2	n1	n2	statistic	p	p.signif
Inflamed	gDNA	CD	Remission	Relapse	26	16	127	0.036	*
Non-inflamed	gDNA	CD	Remission	Relapse	26	17	150	0.08	ns
Non-inflamed	cDNA	UC	Remission	Relapse	36	23	494	0.219	ns
Non-inflamed	gDNA	UC	Remission	Relapse	38	27	580	0.379	ns
Non-inflamed	cDNA	CD	Remission	Relapse	23	15	155	0.616	ns
Inflamed	cDNA	CD	Remission	Relapse	29	16	211	0.631	ns
Inflamed	cDNA	UC	Remission	Relapse	41	31	665	0.743	ns
Inflamed	gDNA	UC	Remission	Relapse	36	30	554	0.863	ns
Alpha Diversity based on Shannon Diversity Index: Relapse vs Remission (0 = Remission, 1 = One Flare, 2 = 2+ Flares)
Data-type	Disease_type	group1	group2	n1	n2	statistic	p	p.adj
gDNA	CD	0	1	52	15	243	0.028	0.083
gDNA	CD	0	2	52	18	313	0.038	0.083
cDNA	UC	0	2	77	24	1094	0.176	0.528
cDNA	CD	0	2	52	17	357	0.239	0.717
cDNA	CD	1	2	14	17	92	0.297	0.717
cDNA	UC	1	2	30	24	407	0.421	0.842
gDNA	UC	0	1	74	34	1370	0.461	1
gDNA	CD	1	2	15	18	154	0.509	0.509
gDNA	UC	0	2	74	23	903	0.662	1
cDNA	UC	0	1	77	30	1202	0.747	0.842
gDNA	UC	1	2	34	23	376	0.815	1
cDNA	CD	0	1	52	14	368	0.956	0.956
Pairwise PERMANOVA Statistics: Relapse vs Remission
Data-type	group1	group2	Df	SumsOfSqs	F.Model	R2	p.value	p.adjusted
gDNA	CDi - Remission	CDni - Remission	1	141.65	0.135054	0.00269381	1	1
gDNA	CDi - Remission	CDi - Relapse	1	1066.74	0.936173	0.0228691	0.6027	0.807067
gDNA	CDni - Remission	CDni - Relapse	1	1102.18	0.958738	0.0228496	0.5598	0.807067
gDNA	CDi - Relapse	CDni - Relapse	1	266.715	0.205313	0.00657943	0.9999	1
gDNA	UCi - Relapse	UCni - Relapse	1	305.41	0.255939	0.00463189	1	1
gDNA	UCi - Relapse	UCi - Remission	1	1234.59	0.984797	0.0151543	0.4932	0.807067
gDNA	UCni - Relapse	UCni - Remission	1	1103.92	0.916108	0.014333	0.6878	0.875382
gDNA	UCi - Remission	UCni - Remission	1	247.969	0.197239	0.00273195	1	1
cDNA	CDi - Remission	CDni - Remission	1	301.61	0.2179	0.00433908	1	1
cDNA	CDi - Remission	CDi - Relapse	1	1398.73	1.01935	0.0231568	0.3751	0.500133
cDNA	CDni - Remission	CDni - Relapse	1	1380.43	0.938719	0.0254129	0.6006	0.718317
cDNA	CDi - Relapse	CDni - Relapse	1	354.006	0.240227	0.00821564	0.9999	1
cDNA	UCi - Relapse	UCni - Relapse	1	659.384	0.419467	0.00800213	1	1
cDNA	UCi - Relapse	UCi - Remission	1	1627.01	1.00075	0.0140949	0.429	0.546
cDNA	UCni - Relapse	UCni - Remission	1	1843	1.13122	0.0194598	0.1626	0.308373
cDNA	UCi - Remission	UCni - Remission	1	447.235	0.268493	0.00356713	1	1

## Sheet: Supp Table 4
Supplementary Table 4: PERMANOVA Statistics for Host RNA-Seq data comparing disease types and future relapse status
Pairwise PERMANOVA Statistics: Disease type
group1	group2	Df	SumsOfSqs	F.Model	R2	p.value	p.adjusted
CD_inflamed	CD_noninflamed	1	10541.3	4.58291	0.0511583	0.0006	0.000857143
CD_inflamed	Control_noninflamed	1	22484.8	10.0546	0.128815	0.0001	0.0002
CD_inflamed	UC_inflamed	1	3501.21	1.3846	0.0121048	0.1715	0.1715
CD_noninflamed	Control_noninflamed	1	7520	4.1099	0.0577965	0.0003	0.0005
CD_noninflamed	UC_noninflamed	1	4140.6	2.05593	0.0197579	0.0293	0.036625
Control_noninflamed	UC_inflamed	1	32119.5	14.3376	0.131132	0.0001	0.0002
Control_noninflamed	UC_noninflamed	1	3400.7	1.78452	0.0205627	0.0501	0.0556667
UC_inflamed	UC_noninflamed	1	32086.6	14.1085	0.0979019	0.0001	0.0002
Pairwise PERMANOVA Statistics: Relapse vs Remission
group1	group2	Df	SumsOfSqs	F.Model	R2	p.value	p.adjusted
CDi - Remission	CDi - Relapse	1	3564.78	1.3745	0.031689	0.1718	0.229067
CDni - Remission	CDni - Relapse	1	2276.96	1.15629	0.0274287	0.2776	0.323867
UCi - Relapse	UCi - Remission	1	3071.19	1.24528	0.0177276	0.2185	0.278091
UCni - Relapse	UCni - Remission	1	2421.89	1.1909	0.0197854	0.2569	0.312748

## Sheet: Supp Table 5
Supplementary Table 5: PERMANOVA Statistics for Host DNA Methylation data comparing disease types and future relapse status
Pairwise PERMANOVA Statistics: Disease type/Inflammation (450K Array)
group1	group2	Df	SumsOfSqs	F.Model	R2	p.value
CD_inflamed	CD_noninflamed	1	1509442	3.3127	0.04399	0.0006
CD_inflamed	Control_noninflamed	1	2072593	4.807	0.07777	0.0001
CD_noninflamed	Control_noninflamed	1	993383	2.3968	0.04035	0.001
Pairwise PERMANOVA Statistics: Disease type/Inflammation (EPIC Array)
group1	group2	Df	SumsOfSqs	F.Model	R2	p.value
UC_inflamed	UC_noninflamed	1	4298730	6.4427	0.08009	0.0001
UC_inflamed	Control_noninflamed	1	4238060	6.9899	0.14268	0.0001
UC_noninflamed	Control_noninflamed	1	924788	1.4281	0.02403	0.0772
Pairwise PERMANOVA Statistics: Relapse vs Remission
group1	group2	Df	SumsOfSqs	F.Model	R2	p.value
CDi - Remission	CDi - Relapse	1	467130	0.9962	0.02767	0.3954
CDni - Remission	CDni - Relapse	1	550165	1.2522	0.03454	0.158
UCi - Relapse	UCi - Remission	1	546179	0.8452	0.0293	0.5955
UCni - Relapse	UCni - Remission	1	704696	1.0325	0.02293	0.3453

## Sheet: Supp Table 6
Supplementary Table 6: Differentially Expressed Genes: CD vs Controls
CDi vs Controls									CDni vs Controls
Ensembl IDs	Effect Size	Welch's t-test		Wilcoxon Rank Sum Test					Ensembl IDs	Effect Size	Welch's t-test		Wilcoxon Rank Sum Test
		p-value	Adjusted p-value	p-value	Adjusted p-value						p-value	Adjusted p-value	p-value	Adjusted p-value
ENSG00000125538	-1.42934	1.37496e-13	2.99073e-10	1.12272e-13	7.55466e-10				ENSG00000135821	-0.999468	4.07022e-09	3.67895e-05	7.4629e-09	5.98918e-05
ENSG00000064932	-1.36153	8.17863e-14	2.22062e-10	4.16797e-13	1.58285e-09				ENSG00000060138	-1.02978	5.94724e-08	0.000191827	6.14603e-08	0.000216895
ENSG00000169429	-1.31402	5.26043e-07	3.38832e-06	1.80181e-12	3.9364e-09				ENSG00000244005	0.918509	7.39496e-07	0.000398772	5.74818e-07	0.000440093
ENSG00000140279	-1.59654	2.3881e-11	7.88402e-09	4.02245e-12	7.44922e-09				ENSG00000159399	-0.935876	1.39297e-07	0.000339299	3.45978e-07	0.000609633
ENSG00000242247	-1.45901	4.45794e-12	2.78629e-09	7.61814e-12	9.24948e-09				ENSG00000064666	-0.910674	7.61322e-07	0.000545403	9.57133e-07	0.000689357
ENSG00000064666	-1.2767	2.21366e-11	7.39305e-09	8.49581e-12	1.00283e-08				ENSG00000115677	-0.842766	1.35109e-06	0.000644256	9.74481e-07	0.00069947
ENSG00000128335	-1.27844	1.71867e-12	1.71023e-09	1.1322e-11	1.10834e-08				ENSG00000248144	0.822608	3.2621e-06	0.000838652	9.83681e-07	0.000702029
ENSG00000140274	-1.58459	2.72397e-08	3.59495e-07	1.20621e-11	1.21055e-08				ENSG00000157613	-0.907886	1.83854e-06	0.000697814	1.09174e-06	0.000712047
ENSG00000184557	-1.42706	7.92807e-14	2.19837e-10	1.38007e-11	1.23478e-08				ENSG00000124102	-0.902011	7.92862e-06	0.00126319	1.15086e-06	0.00071426
ENSG00000163739	-1.49155	4.60901e-13	5.1009e-10	1.34845e-11	1.25046e-08				ENSG00000185499	-0.921238	2.9534e-06	0.000807861	1.28199e-06	0.000727068
ENSG00000100342	-1.40334	4.97667e-13	7.74108e-10	2.25345e-11	1.67808e-08				ENSG00000138029	0.933068	1.84517e-06	0.000692267	1.22956e-06	0.000732595
ENSG00000007171	-1.54328	2.57176e-14	1.68177e-10	2.4047e-11	1.7285e-08				ENSG00000110090	0.812613	1.05548e-06	0.000614574	1.31747e-06	0.000736208
ENSG00000182240	-1.42431	2.3297e-12	2.0926e-09	3.24559e-11	1.99436e-08				ENSG00000125538	-0.878088	1.1772e-06	0.000581628	1.39268e-06	0.000742984
ENSG00000197249	-1.08388	7.55902e-10	8.737e-08	3.75583e-11	2.16866e-08				ENSG00000242247	-0.895768	2.23191e-06	0.000723344	1.59965e-06	0.000776861
ENSG00000011422	-1.23244	7.13755e-12	3.95508e-09	4.89866e-11	2.49887e-08				ENSG00000148090	0.856806	6.6581e-07	0.000485441	1.89793e-06	0.000812009
ENSG00000100219	-1.26701	1.47352e-11	5.95455e-09	5.86507e-11	2.78308e-08				ENSG00000163739	-0.80873	2.3808e-06	0.000714682	2.00526e-06	0.000835805
ENSG00000081041	-1.31911	9.2455e-12	4.11346e-09	6.58847e-11	2.82288e-08				ENSG00000013588	-0.801701	3.11461e-06	0.000822697	2.12541e-06	0.000852605
ENSG00000003400	-1.37263	1.49898e-10	2.83545e-08	6.78843e-11	2.98781e-08				ENSG00000144802	-0.827325	1.45305e-06	0.000654246	2.18649e-06	0.000863642
ENSG00000110090	1.35432	2.27186e-12	2.08083e-09	7.30265e-11	3.16884e-08				ENSG00000178537	0.837203	3.68516e-07	0.000444761	2.20111e-06	0.000871741
ENSG00000080845	-1.26362	2.19773e-10	2.98363e-08	1.01843e-10	3.29321e-08				ENSG00000204614	-0.854755	9.62885e-07	0.000595096	2.32997e-06	0.000885742
ENSG00000125347	-1.33991	1.33286e-11	5.62334e-09	8.36699e-11	3.45481e-08				ENSG00000140274	-0.887269	5.9608e-06	0.000874553	2.80134e-06	0.000955559
ENSG00000168610	-1.32497	9.43321e-11	2.05342e-08	9.72628e-11	3.76302e-08				ENSG00000136026	-0.865379	3.32451e-06	0.000845955	2.79363e-06	0.00095685
ENSG00000148346	-1.42721	2.62373e-11	8.43852e-09	1.24281e-10	4.46761e-08				ENSG00000196781	-0.83444	3.44743e-06	0.000829977	3.26044e-06	0.000996682
ENSG00000123989	-1.18169	5.62072e-11	1.40658e-08	1.41128e-10	4.63566e-08				ENSG00000113273	-0.814286	8.01552e-06	0.00114197	4.00297e-06	0.00102947
ENSG00000167107	1.267	3.16928e-12	2.50064e-09	1.44826e-10	4.84209e-08				ENSG00000003400	-0.848452	1.35004e-06	0.000639007	3.32687e-06	0.0010308
ENSG00000070190	-1.40537	1.55021e-11	5.66062e-09	1.66719e-10	5.19424e-08				ENSG00000144120	0.81557	4.88423e-06	0.000879343	5.03036e-06	0.00106979
ENSG00000075239	1.21744	4.54217e-12	3.02024e-09	1.72882e-10	5.4999e-08				ENSG00000140279	-0.921376	1.68088e-06	0.000677398	4.05693e-06	0.00116335
ENSG00000175538	-1.20958	4.72312e-11	1.19664e-08	2.56047e-10	6.40794e-08				ENSG00000106853	0.907773	2.82008e-06	0.000793042	4.87144e-06	0.00124805
ENSG00000134470	-1.26534	3.43952e-11	9.3046e-09	3.12843e-10	7.3671e-08				ENSG00000265972	0.824408	2.2618e-06	0.000741648	5.57185e-06	0.00136447
ENSG00000163874	-1.27048	1.83189e-11	6.66119e-09	2.90549e-10	7.46332e-08				ENSG00000164039	0.801382	8.20573e-05	0.00382484	6.80229e-06	0.00138079
ENSG00000144802	-1.33654	1.27689e-11	5.39266e-09	2.85923e-10	7.6099e-08				ENSG00000183111	0.802827	3.73457e-06	0.000877983	7.18495e-06	0.00148026
ENSG00000163734	-1.28138	2.6788e-11	8.23079e-09	3.8751e-10	8.94571e-08				ENSG00000175538	-0.812112	2.13909e-06	0.000690357	8.7527e-06	0.00150742
ENSG00000265972	1.29313	1.54294e-11	6.11715e-09	3.85372e-10	9.51335e-08				ENSG00000080845	-0.814551	5.20258e-06	0.000953798	1.04358e-05	0.00160649
ENSG00000140740	1.13607	5.20523e-10	6.75733e-08	4.31708e-10	1.01579e-07				ENSG00000134109	-0.817826	4.496e-06	0.000939985	9.54671e-06	0.00162867
ENSG00000178719	-1.14746	9.13255e-11	2.01135e-08	5.22842e-10	1.11761e-07				ENSG00000089220	0.809822	2.68725e-05	0.00230553	8.67282e-06	0.0016854
ENSG00000198355	-1.30047	1.27067e-11	5.40573e-09	5.64777e-10	1.19709e-07				ENSG00000152766	-0.833455	2.01871e-06	0.000709477	1.01359e-05	0.00175039
ENSG00000185338	-1.26623	2.6052e-11	7.85487e-09	6.18805e-10	1.223e-07				ENSG00000142733	-0.829446	1.9599e-05	0.00190302	1.43965e-05	0.00200448
ENSG00000162437	1.06825	2.05951e-10	3.58619e-08	6.2562e-10	1.25447e-07				ENSG00000121691	0.801257	1.62005e-05	0.00178797	1.46788e-05	0.00215125
ENSG00000182934	-1.09667	1.20774e-09	1.13855e-07	6.67369e-10	1.25943e-07				ENSG00000205302	0.831075	1.92197e-05	0.00170404	2.55914e-05	0.00248416
ENSG00000268104	-1.24324	4.83739e-07	4.51699e-06	6.47902e-10	1.32089e-07				ENSG00000169991	-0.804144	1.23076e-05	0.0014137	3.02748e-05	0.00275321
ENSG00000124225	-1.19852	2.85822e-10	4.40809e-08	6.81749e-10	1.33459e-07				ENSG00000184860	0.817729	1.56213e-05	0.00166389	3.22686e-05	0.00285218
ENSG00000167460	-1.14644	8.90453e-11	2.00604e-08	8.33336e-10	1.55829e-07
ENSG00000167105	-1.08176	1.04171e-09	9.4366e-08	1.04444e-09	1.58735e-07
ENSG00000124102	-1.2002	8.409e-09	4.48496e-07	1.01511e-09	1.7993e-07
ENSG00000143546	-1.0857	3.66831e-07	3.7496e-06	1.2778e-09	1.82851e-07
ENSG00000162551	-1.23651	9.72966e-11	1.80461e-08	1.32812e-09	1.85485e-07
ENSG00000003402	-1.10366	6.09492e-09	3.39392e-07	1.2478e-09	1.85616e-07
ENSG00000196352	-1.21278	1.17411e-11	5.25858e-09	1.12535e-09	1.91116e-07
ENSG00000130589	-1.1272	6.15594e-08	1.83235e-06	1.22771e-09	1.95177e-07
ENSG00000185624	-1.0201	1.43646e-09	1.34748e-07	1.16088e-09	1.9531e-07
ENSG00000123472	1.21252	4.64915e-10	5.63361e-08	1.38791e-09	1.99389e-07
ENSG00000136689	-0.940486	1.12211e-05	6.97614e-05	1.39628e-09	2.08008e-07
ENSG00000134109	-1.05675	9.49e-10	9.71847e-08	1.53311e-09	2.20959e-07
ENSG00000010278	1.08796	4.67038e-10	6.3493e-08	1.48054e-09	2.29849e-07
ENSG00000166670	-1.09246	9.82076e-07	8.87537e-06	2.58762e-09	2.80066e-07
ENSG00000060138	-1.13598	1.54489e-09	1.25508e-07	2.50613e-09	2.82289e-07
ENSG00000112977	-1.09703	2.95737e-09	2.05538e-07	2.59634e-09	2.98018e-07
ENSG00000077150	-1.0907	4.21886e-10	5.53516e-08	2.67236e-09	3.06445e-07
ENSG00000155850	1.01197	4.64173e-10	6.34611e-08	2.56466e-09	3.33888e-07
ENSG00000157557	-0.941076	8.00922e-08	2.25639e-06	2.82039e-09	3.3723e-07
ENSG00000179403	-1.1331	2.96459e-09	2.14994e-07	2.74735e-09	3.39489e-07
ENSG00000162747	-1.12398	1.90538e-07	2.15605e-06	4.26287e-09	3.52952e-07
ENSG00000153395	-1.25639	2.55799e-11	8.24946e-09	3.10969e-09	3.53611e-07
ENSG00000101224	-1.14098	1.99179e-10	3.49948e-08	3.03248e-09	3.56184e-07
ENSG00000162889	-0.994783	5.88007e-09	3.38643e-07	3.59473e-09	3.60594e-07
ENSG00000161921	-0.964318	3.8882e-09	2.49313e-07	3.90176e-09	3.65528e-07
ENSG00000132170	1.12572	8.75875e-11	1.98142e-08	3.15331e-09	3.73693e-07
ENSG00000135093	1.12369	1.45466e-10	2.58419e-08	3.90653e-09	3.79243e-07
ENSG00000185022	-1.11876	2.63138e-09	1.89638e-07	3.77538e-09	3.80887e-07
ENSG00000149968	-1.19837	5.45218e-09	1.51818e-07	3.93394e-09	3.87365e-07
ENSG00000130414	1.11441	1.35658e-09	1.2477e-07	3.77026e-09	3.98583e-07
ENSG00000166896	1.09957	7.07526e-10	6.93318e-08	4.95681e-09	4.03908e-07
ENSG00000186918	1.09004	3.75152e-10	4.8838e-08	4.35617e-09	4.0504e-07
ENSG00000029153	-1.20044	3.10181e-10	4.05694e-08	4.4245e-09	4.06365e-07
ENSG00000150961	-1.14654	8.40022e-09	4.40354e-07	4.13548e-09	4.25486e-07
ENSG00000148090	1.17137	5.19255e-10	5.96093e-08	4.49275e-09	4.25792e-07
ENSG00000069399	-1.15203	1.93655e-10	3.40668e-08	4.52111e-09	4.48974e-07
ENSG00000120217	-1.12075	2.23562e-10	3.33301e-08	5.41431e-09	4.49954e-07
ENSG00000155660	-1.1079	1.42403e-09	1.32358e-07	4.40099e-09	4.50107e-07
ENSG00000142627	-1.06405	7.00988e-10	8.12192e-08	4.57743e-09	4.53395e-07
ENSG00000172183	-1.11918	7.15308e-10	8.18198e-08	4.55396e-09	4.55979e-07
ENSG00000188257	-1.19207	1.88827e-08	7.98432e-07	4.5599e-09	4.70848e-07
ENSG00000134193	-1.15565	3.63456e-10	5.42699e-08	4.75177e-09	4.8145e-07
ENSG00000116663	-1.05061	1.69364e-09	1.35507e-07	5.83967e-09	4.83464e-07
ENSG00000198792	-1.0761	2.37353e-09	1.76124e-07	5.65768e-09	4.88092e-07
ENSG00000128165	-1.07609	3.00151e-08	9.73716e-07	6.39716e-09	4.91775e-07
ENSG00000135821	-1.08093	1.38617e-09	1.30381e-07	5.1625e-09	5.00036e-07
ENSG00000185499	-1.16751	4.20419e-08	1.41916e-06	5.10531e-09	5.00287e-07
ENSG00000204267	-1.27094	1.07888e-09	1.0662e-07	5.2901e-09	5.01408e-07
ENSG00000110719	-1.06976	9.52879e-09	4.81842e-07	5.28842e-09	5.04277e-07
ENSG00000118503	-1.00088	1.78909e-08	7.31292e-07	6.41503e-09	5.09825e-07
ENSG00000206075	-1.2033	5.89674e-10	7.00651e-08	5.86588e-09	5.12479e-07
ENSG00000148926	-1.15766	2.30944e-09	1.83406e-07	5.57142e-09	5.2351e-07
ENSG00000025708	-1.0761	3.32305e-10	5.01017e-08	6.07625e-09	5.46005e-07
ENSG00000134107	-1.1165	5.89232e-09	3.44243e-07	6.54423e-09	5.71313e-07
ENSG00000152766	-1.17005	3.00532e-10	4.4819e-08	7.38774e-09	5.87107e-07
ENSG00000014641	1.03292	1.18423e-07	3.01923e-06	7.3861e-09	6.05098e-07
ENSG00000100196	-1.12802	3.23263e-08	1.14491e-06	7.41438e-09	6.09547e-07
ENSG00000115677	-1.08267	8.78696e-09	4.55159e-07	7.47949e-09	6.14897e-07
ENSG00000134324	-1.12941	9.93916e-10	9.79082e-08	8.29972e-09	6.21272e-07
ENSG00000116459	0.990184	7.08048e-08	2.07023e-06	7.6867e-09	6.2822e-07
ENSG00000179218	-1.02374	1.57771e-09	1.43284e-07	8.62052e-09	6.83615e-07
ENSG00000131504	-1.07242	2.19147e-09	1.7015e-07	9.13634e-09	6.84807e-07
ENSG00000067704	1.05149	3.69095e-09	2.43727e-07	9.58429e-09	7.06737e-07
ENSG00000106351	1.08482	3.20234e-10	4.8385e-08	9.75695e-09	7.24913e-07
ENSG00000123843	-1.18038	9.61865e-10	9.41521e-08	1.05672e-08	7.43702e-07
ENSG00000110042	1.17797	7.1823e-11	1.71009e-08	1.0082e-08	7.45345e-07
ENSG00000103534	-1.06702	1.87305e-08	7.80435e-07	1.03536e-08	7.49846e-07
ENSG00000154217	-1.08988	1.05142e-09	9.42815e-08	1.25317e-08	7.5698e-07
ENSG00000168394	-1.21036	3.25101e-09	2.33012e-07	1.01155e-08	7.58688e-07
ENSG00000104267	0.955765	2.31947e-09	1.86949e-07	9.95284e-09	7.60419e-07
ENSG00000135083	1.06753	2.4506e-09	1.8304e-07	1.08897e-08	7.68409e-07
ENSG00000141736	1.0658	2.27731e-09	1.83627e-07	1.02279e-08	7.69963e-07
ENSG00000152763	1.04121	6.99175e-10	7.58808e-08	1.23986e-08	7.7745e-07
ENSG00000157045	1.12935	4.44292e-09	2.34512e-07	1.38047e-08	7.83741e-07
ENSG00000204614	-1.05483	1.10259e-08	5.31955e-07	1.12963e-08	8.05832e-07
ENSG00000244005	1.14684	8.07197e-09	2.91508e-07	1.80483e-08	8.41695e-07
ENSG00000102837	-0.831463	1.21053e-05	0.000116952	1.17208e-08	8.43332e-07
ENSG00000153790	1.10884	1.69681e-09	1.33286e-07	1.4079e-08	8.59509e-07
ENSG00000162366	-1.07848	1.2903e-08	6.06048e-07	1.23833e-08	8.65421e-07
ENSG00000140105	-1.17333	8.11484e-11	1.89657e-08	1.28153e-08	8.83341e-07
ENSG00000139629	-0.904474	1.61028e-08	6.79485e-07	1.4978e-08	8.87422e-07
ENSG00000090520	-1.06787	4.09116e-09	2.46918e-07	1.51887e-08	8.95232e-07
ENSG00000168062	-0.983218	4.02274e-09	2.61289e-07	1.50904e-08	9.28201e-07
ENSG00000129657	-1.04916	6.71089e-09	3.73462e-07	1.51295e-08	9.49178e-07
ENSG00000197375	1.03701	2.42607e-09	1.88099e-07	1.50979e-08	9.63859e-07
ENSG00000163541	0.931067	2.22579e-08	8.86497e-07	1.56344e-08	9.88852e-07
ENSG00000140511	-1.13918	1.03709e-08	4.42475e-07	1.70747e-08	1.00964e-06
ENSG00000154096	-1.05076	5.01171e-08	1.56012e-06	1.60687e-08	1.01195e-06
ENSG00000132915	0.82785	5.27674e-07	7.38071e-06	1.73301e-08	1.02405e-06
ENSG00000183111	1.07637	1.55954e-08	6.58478e-07	1.78913e-08	1.02511e-06
ENSG00000165280	-0.947596	2.58899e-08	9.72028e-07	1.81312e-08	1.0544e-06
ENSG00000254087	-1.08381	7.18659e-10	8.19433e-08	1.82537e-08	1.08051e-06
ENSG00000198938	1.11623	2.94843e-10	4.77775e-08	1.81241e-08	1.11173e-06
ENSG00000149328	1.09443	4.75363e-09	2.87374e-07	1.96597e-08	1.11325e-06
ENSG00000186854	0.99859	8.90973e-09	4.63847e-07	1.87205e-08	1.11853e-06
ENSG00000139514	-1.16714	1.10513e-09	1.06913e-07	1.94141e-08	1.12691e-06
ENSG00000173432	-1.02833	1.36525e-06	1.54294e-05	2.08813e-08	1.13439e-06
ENSG00000090339	-1.09296	7.868e-10	8.69037e-08	2.07392e-08	1.16734e-06
ENSG00000078081	-1.10819	2.56344e-09	1.82255e-07	2.18309e-08	1.16801e-06
ENSG00000168916	0.947698	4.20366e-07	7.39311e-06	2.36587e-08	1.17316e-06
ENSG00000164054	-1.00362	5.3326e-09	3.10119e-07	2.25728e-08	1.17899e-06
ENSG00000165376	-1.02443	3.03238e-06	2.34673e-05	2.49324e-08	1.19633e-06
ENSG00000100170	-0.98169	9.34875e-08	2.54209e-06	2.13917e-08	1.20743e-06
ENSG00000137819	0.947112	6.82894e-09	3.78366e-07	2.35943e-08	1.27312e-06
ENSG00000177989	-1.04529	4.67049e-09	2.70702e-07	2.67655e-08	1.28126e-06
ENSG00000136854	-1.10808	1.43877e-07	3.26814e-06	2.70841e-08	1.3225e-06
ENSG00000117228	-1.20188	3.71115e-10	5.42105e-08	2.5353e-08	1.35459e-06
ENSG00000165795	1.0366	1.04122e-08	5.14815e-07	2.66787e-08	1.36696e-06
ENSG00000196511	-1.15258	5.38492e-08	1.57748e-06	3.02933e-08	1.38057e-06
ENSG00000135148	-1.11069	1.12615e-09	1.03115e-07	2.88607e-08	1.39127e-06
ENSG00000073417	1.07553	1.78506e-09	1.51137e-07	2.69111e-08	1.39456e-06
ENSG00000168291	0.983463	9.91847e-08	2.49587e-06	3.1451e-08	1.40192e-06
ENSG00000119535	-1.00139	1.40582e-09	1.27486e-07	2.98602e-08	1.40417e-06
ENSG00000149428	-1.05659	6.09017e-08	1.83861e-06	2.75697e-08	1.41083e-06
ENSG00000044574	-1.07766	4.67102e-09	2.97901e-07	2.72015e-08	1.42483e-06
ENSG00000177409	-1.10952	9.95817e-09	4.93348e-07	2.85384e-08	1.4474e-06
ENSG00000083444	-0.953223	1.1393e-08	5.34219e-07	3.16009e-08	1.4548e-06
ENSG00000125863	1.00414	1.52298e-08	6.06063e-07	3.35716e-08	1.45826e-06
ENSG00000166821	1.05207	1.89315e-09	1.54524e-07	2.95636e-08	1.46007e-06
ENSG00000086696	1.00214	2.17011e-09	1.77643e-07	2.89223e-08	1.48128e-06
ENSG00000158125	-1.09109	4.31464e-09	2.80809e-07	2.96604e-08	1.50862e-06
ENSG00000118985	-1.01188	2.62828e-09	1.92509e-07	3.42004e-08	1.51041e-06
ENSG00000101294	-1.02647	8.92452e-09	4.53129e-07	3.12059e-08	1.51113e-06
ENSG00000248144	0.933314	3.80152e-08	1.3194e-06	3.01535e-08	1.52458e-06
ENSG00000137673	-1.0013	1.66383e-06	1.64741e-05	3.93647e-08	1.5307e-06
ENSG00000139531	1.13878	1.12182e-08	4.79131e-07	3.74411e-08	1.56087e-06
ENSG00000147852	1.03446	9.38114e-09	4.50786e-07	3.41197e-08	1.56771e-06
ENSG00000121691	1.03728	4.82059e-08	1.54609e-06	3.29252e-08	1.58711e-06
ENSG00000204219	0.923917	2.67023e-08	1.01136e-06	3.26927e-08	1.59144e-06
ENSG00000104522	-1.03912	4.5335e-09	2.86601e-07	3.34942e-08	1.60297e-06
ENSG00000162772	-1.01551	3.22464e-06	4.03318e-05	3.40835e-08	1.61205e-06
ENSG00000157978	1.07538	1.38853e-08	5.98959e-07	3.56088e-08	1.61842e-06
ENSG00000005882	1.14475	8.71354e-10	8.95651e-08	3.50271e-08	1.62024e-06
ENSG00000142089	-1.03668	3.66182e-09	2.52311e-07	3.38715e-08	1.64097e-06
ENSG00000155380	1.10495	1.2414e-08	5.8782e-07	3.4866e-08	1.67231e-06
ENSG00000262406	-1.04064	5.46945e-09	3.29533e-07	3.56887e-08	1.67694e-06
ENSG00000131203	-1.17699	2.27715e-10	3.76289e-08	3.69443e-08	1.68145e-06
ENSG00000170915	0.966228	8.10642e-09	4.34616e-07	3.60837e-08	1.69451e-06
ENSG00000171206	-0.94989	4.81676e-08	1.45165e-06	4.28766e-08	1.70851e-06
ENSG00000058262	-1.01353	6.41759e-09	3.6402e-07	3.85907e-08	1.71909e-06
ENSG00000141338	0.924899	1.31335e-07	3.18987e-06	3.81121e-08	1.73437e-06
ENSG00000110955	1.01365	4.45901e-09	2.89141e-07	3.8783e-08	1.78663e-06
ENSG00000134240	0.919746	3.44985e-08	1.22914e-06	3.87687e-08	1.79526e-06
ENSG00000157111	0.954336	2.50411e-09	1.9363e-07	3.95814e-08	1.79652e-06
ENSG00000197894	0.952546	1.2422e-07	3.11181e-06	4.15609e-08	1.83121e-06
ENSG00000184164	-0.988475	6.82966e-09	3.76633e-07	4.30235e-08	1.84673e-06
ENSG00000070087	1.10957	1.89963e-08	7.08601e-07	4.73723e-08	1.85568e-06
ENSG00000143641	-0.978824	2.54906e-07	5.3415e-06	4.3299e-08	1.86137e-06
ENSG00000100985	-1.03246	5.89947e-09	3.44756e-07	4.22114e-08	1.86379e-06
ENSG00000088367	1.09068	6.40492e-08	1.8769e-06	4.36003e-08	1.87566e-06
ENSG00000138496	-1.13053	1.40114e-08	6.33522e-07	4.29461e-08	1.89018e-06
ENSG00000166401	-1.09135	6.36002e-09	3.02575e-07	5.02391e-08	1.93145e-06
ENSG00000151929	-1.05761	1.56792e-07	3.62125e-06	4.67466e-08	1.94123e-06
ENSG00000163220	-1.03568	1.36309e-09	1.27117e-07	4.85055e-08	1.95649e-06
ENSG00000196660	0.962886	4.10222e-09	2.70575e-07	4.63073e-08	1.98189e-06
ENSG00000136295	-0.931263	9.64603e-08	2.5833e-06	4.80646e-08	2.01634e-06
ENSG00000140853	-1.13155	1.19491e-07	3.06381e-06	4.78643e-08	2.04066e-06
ENSG00000134851	-1.0313	3.70434e-08	1.23652e-06	5.23829e-08	2.04182e-06
ENSG00000134460	-1.08277	5.68671e-09	2.99985e-07	5.28528e-08	2.06655e-06
ENSG00000040199	0.995806	3.75035e-09	2.55626e-07	4.87878e-08	2.06843e-06
ENSG00000124256	-1.02842	2.0939e-08	7.88421e-07	5.31563e-08	2.08466e-06
ENSG00000026652	-1.06452	1.26476e-07	2.99618e-06	5.94761e-08	2.16949e-06
ENSG00000119777	-1.02185	4.73342e-08	1.45194e-06	5.73778e-08	2.1711e-06
ENSG00000166869	0.846534	8.18037e-08	2.31512e-06	5.22945e-08	2.184e-06
ENSG00000101670	-1.17946	4.09925e-09	2.5324e-07	5.62561e-08	2.21441e-06
ENSG00000104059	0.806769	6.19079e-08	1.82287e-06	5.79309e-08	2.23023e-06
ENSG00000100418	-1.02309	2.25086e-08	7.31004e-07	7.48015e-08	2.27729e-06
ENSG00000134684	-0.962752	7.08802e-08	1.94702e-06	6.38588e-08	2.30957e-06
ENSG00000142657	-0.916848	2.84626e-08	1.03397e-06	6.14892e-08	2.32112e-06
ENSG00000171503	1.00411	6.29003e-09	3.58183e-07	5.9101e-08	2.3239e-06
ENSG00000133048	-1.07161	3.40482e-09	2.18237e-07	6.03106e-08	2.33717e-06
ENSG00000157184	0.993635	1.84489e-08	7.43797e-07	6.1628e-08	2.3481e-06
ENSG00000100814	1.01307	3.43897e-07	6.27689e-06	7.50133e-08	2.3732e-06
ENSG00000185201	-0.914438	2.97065e-08	1.0879e-06	6.09524e-08	2.38565e-06
ENSG00000110871	0.961424	1.10681e-07	2.637e-06	7.26847e-08	2.39009e-06
ENSG00000179222	-0.98267	2.71802e-08	9.82972e-07	6.4811e-08	2.39492e-06
ENSG00000138193	0.836475	4.0475e-08	1.36925e-06	6.35038e-08	2.44615e-06
ENSG00000176834	1.11988	9.36828e-10	9.90986e-08	6.3058e-08	2.4462e-06
ENSG00000170190	1.11226	2.65053e-09	1.90385e-07	6.56919e-08	2.48254e-06
ENSG00000137752	-1.03738	2.2833e-07	5.00253e-06	6.41203e-08	2.49515e-06
ENSG00000114650	1.01779	3.67462e-09	2.45997e-07	6.59524e-08	2.50447e-06
ENSG00000198959	-1.15136	5.82448e-10	7.30866e-08	6.55692e-08	2.53673e-06
ENSG00000185880	-1.12761	1.54511e-08	6.69279e-07	6.90973e-08	2.58622e-06
ENSG00000162461	0.936116	2.37638e-08	9.14183e-07	7.00471e-08	2.59615e-06
ENSG00000167861	-0.974584	3.68843e-08	1.24984e-06	7.19584e-08	2.61165e-06
ENSG00000132313	0.910425	2.68229e-07	5.51185e-06	7.30563e-08	2.62839e-06
ENSG00000140374	0.957394	3.66867e-07	7.23509e-06	7.34846e-08	2.71615e-06
ENSG00000148660	0.996855	1.58943e-08	6.26377e-07	8.31159e-08	2.71791e-06
ENSG00000135917	0.939184	1.72773e-07	3.7212e-06	8.64008e-08	2.83159e-06
ENSG00000157613	-1.00895	3.86386e-07	7.56202e-06	8.02803e-08	2.89636e-06
ENSG00000101464	1.017	2.58295e-08	8.6654e-07	9.47057e-08	2.9308e-06
ENSG00000100911	-0.917455	9.01866e-08	2.47762e-06	8.20508e-08	2.94262e-06
ENSG00000196588	-0.96189	1.18931e-07	2.78125e-06	9.67102e-08	2.96539e-06
ENSG00000138755	-1.08746	1.40415e-08	6.312e-07	8.38162e-08	2.99844e-06
ENSG00000116871	-0.91139	6.64478e-08	1.91383e-06	9.25725e-08	3.02718e-06
ENSG00000177542	-1.0038	2.06992e-08	7.87952e-07	9.47257e-08	3.03368e-06
ENSG00000161267	0.954321	9.39995e-09	4.81825e-07	8.60414e-08	3.04241e-06
ENSG00000165629	0.930948	1.04347e-07	2.75799e-06	8.78078e-08	3.06945e-06
ENSG00000124201	-1.01206	6.33637e-07	1.0963e-05	9.18249e-08	3.09937e-06
ENSG00000101049	1.10124	1.10699e-09	1.11889e-07	8.85182e-08	3.11093e-06
ENSG00000128203	-0.98281	2.95369e-07	5.71499e-06	1.03167e-07	3.11434e-06
ENSG00000136026	-0.999614	1.6983e-07	3.98038e-06	9.10889e-08	3.13652e-06
ENSG00000060558	-0.933754	4.05294e-08	1.23875e-06	1.03931e-07	3.18274e-06
ENSG00000167004	-0.904026	1.7145e-07	4.04073e-06	9.19538e-08	3.19268e-06
ENSG00000142733	-1.06148	3.3869e-07	6.6408e-06	9.80184e-08	3.20491e-06
ENSG00000065911	-1.04572	8.41798e-09	4.18075e-07	9.84765e-08	3.20645e-06
ENSG00000272636	-1.02523	9.5697e-09	4.66379e-07	1.01891e-07	3.22755e-06
ENSG00000101846	-0.938745	1.18438e-07	3.00806e-06	9.67491e-08	3.24846e-06
ENSG00000148396	-0.89804	5.99809e-07	1.04586e-05	1.00856e-07	3.26846e-06
ENSG00000169245	-1.02147	4.95832e-08	1.47895e-06	1.00296e-07	3.36007e-06
ENSG00000100129	0.94143	9.61736e-08	2.50914e-06	1.04531e-07	3.37156e-06
ENSG00000163586	1.00108	4.16159e-09	2.76727e-07	1.00606e-07	3.43636e-06
ENSG00000014257	-1.03265	1.44982e-07	3.34301e-06	1.09322e-07	3.45938e-06
ENSG00000104419	1.03433	3.41689e-07	6.90018e-06	1.02626e-07	3.46955e-06
ENSG00000115841	0.934755	3.47884e-08	1.17617e-06	1.10187e-07	3.52039e-06
ENSG00000023445	-1.0945	1.14735e-08	5.53824e-07	1.07993e-07	3.56863e-06
ENSG00000121057	0.889753	3.03824e-08	1.10794e-06	1.12197e-07	3.63341e-06
ENSG00000140406	-0.998424	2.16342e-07	4.57198e-06	1.24097e-07	3.72816e-06
ENSG00000095209	1.04871	2.61451e-07	4.91946e-06	1.23536e-07	3.75769e-06
ENSG00000162645	-1.09152	1.78664e-09	1.54149e-07	1.17974e-07	3.78342e-06
ENSG00000056972	1.02892	1.41149e-07	3.34957e-06	1.20655e-07	3.78715e-06
ENSG00000152642	0.854254	1.32153e-07	3.29733e-06	1.2242e-07	3.88286e-06
ENSG00000148730	0.965672	1.47613e-08	6.5994e-07	1.21987e-07	3.89273e-06
ENSG00000148218	1.05589	4.06722e-08	1.32555e-06	1.25367e-07	3.91474e-06
ENSG00000169248	-0.993823	2.34312e-05	0.000128917	1.33506e-07	3.96032e-06
ENSG00000103257	-0.972597	2.33184e-08	8.88325e-07	1.28851e-07	3.97186e-06
ENSG00000165209	0.941645	3.11189e-08	1.02501e-06	1.45208e-07	4.03406e-06
ENSG00000171914	0.866603	2.69468e-08	1.00219e-06	1.32923e-07	4.0734e-06
ENSG00000187097	0.828206	6.57284e-08	1.96934e-06	1.29077e-07	4.07583e-06
ENSG00000165678	1.00744	6.52272e-07	1.13958e-05	1.30355e-07	4.09077e-06
ENSG00000134215	0.917144	7.36951e-09	4.05625e-07	1.3225e-07	4.10676e-06
ENSG00000187091	1.01673	5.57354e-09	3.35766e-07	1.34153e-07	4.15984e-06
ENSG00000132640	0.977869	2.04405e-08	8.13362e-07	1.38125e-07	4.16254e-06
ENSG00000237988	-1.08187	1.22899e-07	3.09161e-06	1.35396e-07	4.16329e-06
ENSG00000144567	1.15296	9.36815e-10	9.69347e-08	1.39015e-07	4.25993e-06
ENSG00000176658	0.906106	2.29544e-08	9.15649e-07	1.37875e-07	4.27245e-06
ENSG00000010030	-0.980522	1.92758e-07	4.26939e-06	1.5152e-07	4.42472e-06
ENSG00000156587	-1.06631	3.87453e-08	1.32521e-06	1.47454e-07	4.45487e-06
ENSG00000050730	-0.977455	2.62771e-06	2.43743e-05	1.58942e-07	4.46106e-06
ENSG00000196372	1.02502	3.26153e-09	2.2482e-07	1.518e-07	4.46558e-06
ENSG00000066135	0.958917	6.54777e-08	1.70323e-06	1.77256e-07	4.48843e-06
ENSG00000085265	-0.951442	2.47818e-05	0.000137909	1.5893e-07	4.49452e-06
ENSG00000164919	0.875958	9.75067e-07	1.56848e-05	1.50773e-07	4.51901e-06
ENSG00000128311	0.962725	9.18848e-09	4.77709e-07	1.50771e-07	4.55728e-06
ENSG00000100417	1.02737	5.33087e-09	3.13231e-07	1.55847e-07	4.56803e-06
ENSG00000162174	-0.919483	5.39295e-07	9.29017e-06	1.63266e-07	4.56905e-06
ENSG00000078401	0.97354	5.16914e-08	1.52796e-06	1.60445e-07	4.5732e-06
ENSG00000117054	0.922793	1.20385e-07	3.02186e-06	1.55636e-07	4.59929e-06
ENSG00000162735	1.02458	7.22793e-08	1.90076e-06	1.72971e-07	4.66237e-06
ENSG00000075420	-0.830992	1.57571e-06	2.25406e-05	1.63625e-07	4.74774e-06
ENSG00000178537	1.04604	3.76383e-09	2.51443e-07	1.65355e-07	4.79324e-06
ENSG00000099194	-0.882557	2.03919e-07	4.6226e-06	1.63389e-07	4.81212e-06
ENSG00000122756	0.923248	3.38808e-07	3.61222e-06	1.67066e-07	4.82572e-06
ENSG00000180787	0.948009	2.82639e-07	5.2314e-06	2.08047e-07	4.83337e-06
ENSG00000179314	0.942496	1.32971e-08	6.10824e-07	1.66187e-07	4.84775e-06
ENSG00000152990	0.973004	3.57382e-09	2.42669e-07	1.69578e-07	4.8769e-06
ENSG00000091140	0.9012	1.62589e-07	3.79846e-06	1.77529e-07	5.00428e-06
ENSG00000122711	-0.994498	1.99373e-07	4.55103e-06	1.73785e-07	5.06392e-06
ENSG00000132305	0.899317	2.33038e-07	4.93092e-06	1.83979e-07	5.07265e-06
ENSG00000079337	-0.985914	1.34143e-07	3.08472e-06	2.02146e-07	5.17358e-06
ENSG00000184588	-0.98663	2.13636e-08	8.21741e-07	1.89535e-07	5.18399e-06
ENSG00000144677	1.00208	3.68631e-09	2.41571e-07	1.90773e-07	5.24696e-06
ENSG00000131981	0.952251	2.14959e-08	8.74999e-07	1.84656e-07	5.29461e-06
ENSG00000183773	0.815903	3.69784e-07	7.31602e-06	1.93569e-07	5.44394e-06
ENSG00000170581	-1.00783	1.22355e-08	5.61326e-07	2.03647e-07	5.53383e-06
ENSG00000148985	1.01727	5.8895e-08	1.45395e-06	2.42025e-07	5.56864e-06
ENSG00000067113	1.02132	1.89836e-08	7.63138e-07	2.0937e-07	5.59386e-06
ENSG00000108468	0.932472	1.43946e-07	3.03614e-06	2.47534e-07	5.66748e-06
ENSG00000140848	0.987276	9.40439e-09	4.72679e-07	2.09245e-07	5.70625e-06
ENSG00000166278	-0.952672	6.77725e-07	1.1273e-05	2.20958e-07	5.90788e-06
ENSG00000146729	0.904436	9.23701e-08	2.35278e-06	2.35275e-07	5.94607e-06
ENSG00000130164	-0.94322	1.40491e-07	3.43629e-06	2.27825e-07	6.11342e-06
ENSG00000204308	1.00764	7.55689e-09	3.97701e-07	2.37172e-07	6.21478e-06
ENSG00000112096	-0.899085	4.38843e-08	1.46141e-06	2.33909e-07	6.27395e-06
ENSG00000151376	1.013	1.17895e-07	2.86945e-06	2.45927e-07	6.2765e-06
ENSG00000164825	0.915011	7.36798e-08	2.05584e-06	2.44722e-07	6.35824e-06
ENSG00000168209	-0.917694	2.26645e-08	8.79631e-07	2.54617e-07	6.41331e-06
ENSG00000108352	0.87135	2.71186e-08	1.02872e-06	2.4275e-07	6.4367e-06
ENSG00000185215	-0.974652	1.7299e-08	7.39836e-07	2.55583e-07	6.68754e-06
ENSG00000124875	-0.913053	2.77086e-05	0.000169804	2.75526e-07	6.69265e-06
ENSG00000185432	0.904397	3.85854e-08	1.32155e-06	2.5823e-07	6.74042e-06
ENSG00000139684	0.889545	9.07593e-07	1.43766e-05	2.76853e-07	6.79322e-06
ENSG00000173193	-0.99391	1.60433e-07	3.82182e-06	2.63423e-07	6.80236e-06
ENSG00000156298	0.951465	9.53508e-09	4.80299e-07	2.63445e-07	6.81203e-06
ENSG00000106211	0.965083	2.11188e-07	4.74113e-06	2.60364e-07	6.83475e-06
ENSG00000151276	0.917896	5.89105e-08	1.72497e-06	2.79761e-07	6.86485e-06
ENSG00000152465	1.02375	2.707e-08	8.93969e-07	2.99853e-07	7.00528e-06
ENSG00000154122	0.979366	2.09011e-07	4.62979e-06	2.78016e-07	7.09623e-06
ENSG00000173409	0.925778	2.99444e-07	5.68622e-06	3.23538e-07	7.1583e-06
ENSG00000154822	0.973903	5.88179e-08	1.61091e-06	3.10504e-07	7.16298e-06
ENSG00000172602	-0.983796	4.72201e-08	1.4672e-06	2.97148e-07	7.29917e-06
ENSG00000140464	-0.915645	6.47994e-08	1.90562e-06	3.0399e-07	7.49016e-06
ENSG00000162654	-1.04921	2.43841e-08	9.3784e-07	2.97588e-07	7.50698e-06
ENSG00000163817	-0.89894	4.6196e-05	0.00023009	3.39392e-07	7.63459e-06
ENSG00000100568	1.00483	1.37704e-07	3.05565e-06	3.42345e-07	7.70697e-06
ENSG00000064652	0.882819	3.28348e-07	5.6104e-06	3.82101e-07	7.82305e-06
ENSG00000065308	-0.947218	1.00497e-07	2.63504e-06	3.21981e-07	7.83363e-06
ENSG00000145050	-0.895491	5.08031e-07	9.23574e-06	3.30163e-07	7.8527e-06
ENSG00000148700	0.876813	1.62291e-07	3.83077e-06	3.28339e-07	7.85418e-06
ENSG00000172216	-0.826962	1.07651e-07	2.78384e-06	3.35594e-07	7.90832e-06
ENSG00000138095	0.928101	9.21414e-08	2.49948e-06	3.27508e-07	7.91024e-06
ENSG00000152102	0.876232	9.89591e-08	2.57704e-06	3.42579e-07	7.93751e-06
ENSG00000169714	0.896801	1.33917e-06	1.9908e-05	3.33855e-07	7.98658e-06
ENSG00000115641	-0.912921	2.32474e-08	9.06871e-07	3.28918e-07	7.99576e-06
ENSG00000163840	-1.0439	3.57713e-07	7.02624e-06	3.34665e-07	8.12615e-06
ENSG00000157823	0.959184	5.29913e-08	1.611e-06	3.49117e-07	8.29192e-06
ENSG00000169562	0.847414	4.72068e-07	8.75895e-06	3.47756e-07	8.31941e-06
ENSG00000150593	0.877536	2.00689e-08	8.31467e-07	3.45954e-07	8.42885e-06
ENSG00000075142	0.825722	2.16608e-07	4.84556e-06	3.52409e-07	8.53708e-06
ENSG00000146039	0.835866	1.29199e-07	3.25061e-06	3.60651e-07	8.65391e-06
ENSG00000144120	0.912526	2.61127e-08	8.7211e-07	4.20573e-07	8.77727e-06
ENSG00000152234	0.865407	3.88585e-07	7.59826e-06	3.68262e-07	8.78163e-06
ENSG00000111266	0.950544	1.14724e-07	2.87513e-06	3.80501e-07	8.78871e-06
ENSG00000096746	0.909961	2.84787e-07	5.55699e-06	4.10876e-07	8.93571e-06
ENSG00000176472	0.916291	7.46469e-08	1.9674e-06	4.15616e-07	9.11581e-06
ENSG00000103375	0.859009	1.34166e-08	6.23444e-07	3.86838e-07	9.25543e-06
ENSG00000088682	0.898002	3.05582e-08	1.09143e-06	4.06948e-07	9.29774e-06
ENSG00000128654	0.854492	2.8907e-06	3.47163e-05	4.74072e-07	9.44423e-06
ENSG00000127507	-0.920311	9.23491e-08	2.3175e-06	4.50806e-07	9.47032e-06
ENSG00000155846	0.830536	3.31754e-07	6.52339e-06	4.3282e-07	9.52147e-06
ENSG00000154518	0.869101	2.73356e-07	5.78468e-06	4.10241e-07	9.55708e-06
ENSG00000111335	-1.00521	7.08096e-08	2.02599e-06	4.2032e-07	9.68722e-06
ENSG00000185404	-0.937118	5.53884e-07	9.01986e-06	4.89165e-07	9.72931e-06
ENSG00000173334	-0.818855	2.01848e-05	0.000170542	4.87732e-07	9.80009e-06
ENSG00000096872	0.8775	3.94363e-07	6.9897e-06	5.00628e-07	9.85278e-06
ENSG00000153902	0.867226	1.82351e-06	2.29807e-05	4.74112e-07	9.94487e-06
ENSG00000135074	-0.944227	7.10678e-08	2.03974e-06	4.42054e-07	9.98984e-06
ENSG00000168404	-0.987244	2.23167e-08	8.00598e-07	5.02052e-07	9.99523e-06
ENSG00000160710	-0.924719	1.59207e-06	2.29505e-05	4.51274e-07	1.00989e-05
ENSG00000119471	0.990135	3.30377e-07	6.39281e-06	4.5877e-07	1.01103e-05
ENSG00000141385	0.910829	2.34578e-08	8.9514e-07	4.70253e-07	1.0199e-05
ENSG00000153246	0.878884	1.85477e-07	3.89091e-06	5.2044e-07	1.03014e-05
ENSG00000184860	0.94327	9.35138e-07	1.44117e-05	4.95013e-07	1.03634e-05
ENSG00000231925	-0.939219	2.2268e-06	3.01156e-05	4.61644e-07	1.04488e-05
ENSG00000168461	-0.899862	1.26169e-07	3.11897e-06	4.75721e-07	1.04754e-05
ENSG00000164111	-0.979776	1.45565e-08	6.48181e-07	4.68623e-07	1.04815e-05
ENSG00000187908	-1.00559	3.24706e-07	6.64317e-06	4.73558e-07	1.07475e-05
ENSG00000171747	0.91024	2.49611e-08	9.73276e-07	4.76052e-07	1.0803e-05
ENSG00000073756	-0.805516	2.66039e-05	0.000125033	5.55009e-07	1.10284e-05
ENSG00000117118	0.892276	1.51112e-07	3.61409e-06	5.10553e-07	1.10934e-05
ENSG00000019582	-0.849386	5.42156e-06	6.1564e-05	4.9426e-07	1.11051e-05
ENSG00000058085	-0.911812	5.75703e-07	1.03247e-05	5.0104e-07	1.11161e-05
ENSG00000167535	0.976318	3.97659e-08	1.19503e-06	5.55993e-07	1.11591e-05
ENSG00000064012	-1.00931	5.79253e-08	1.55822e-06	5.78075e-07	1.13051e-05
ENSG00000115009	-0.902009	8.08256e-07	1.34722e-05	5.25079e-07	1.14271e-05
ENSG00000204592	-0.952381	5.68923e-07	1.02814e-05	5.20708e-07	1.15265e-05
ENSG00000170270	0.875144	3.45796e-06	3.92717e-05	6.07456e-07	1.15688e-05
ENSG00000138670	-0.931139	1.62007e-06	2.14667e-05	6.03636e-07	1.1719e-05
ENSG00000181481	0.960852	4.68564e-07	8.11936e-06	5.90361e-07	1.17414e-05
ENSG00000186468	0.864717	1.78487e-06	2.51118e-05	5.65706e-07	1.18683e-05
ENSG00000183044	0.883427	4.31192e-07	8.09297e-06	5.76748e-07	1.20782e-05
ENSG00000132561	0.882001	1.7768e-07	4.12164e-06	5.63642e-07	1.2111e-05
ENSG00000138399	0.915204	1.7131e-07	3.80352e-06	5.99141e-07	1.21514e-05
ENSG00000170542	-0.901424	6.81967e-08	1.92987e-06	6.02569e-07	1.21655e-05
ENSG00000092929	-0.888004	9.47665e-08	2.55028e-06	5.7261e-07	1.22442e-05
ENSG00000033327	0.882257	1.87169e-06	2.46777e-05	6.10964e-07	1.23023e-05
ENSG00000170439	0.937232	1.27038e-07	3.18529e-06	5.85722e-07	1.24674e-05
ENSG00000112175	0.829264	3.10211e-07	6.0757e-06	6.43361e-07	1.24793e-05
ENSG00000137486	0.991394	3.61485e-08	1.19697e-06	6.0525e-07	1.25255e-05
ENSG00000108691	-0.889182	3.85146e-07	7.37206e-06	5.92777e-07	1.2535e-05
ENSG00000204564	0.89948	1.45583e-07	3.46619e-06	6.23243e-07	1.27923e-05
ENSG00000101417	0.894117	5.95931e-08	1.5866e-06	7.25072e-07	1.28117e-05
ENSG00000173821	-0.951193	1.22658e-07	3.12338e-06	6.26436e-07	1.31848e-05
ENSG00000167699	0.892824	1.31749e-07	3.13134e-06	6.67016e-07	1.32761e-05
ENSG00000138029	0.963167	1.05834e-07	2.7861e-06	6.32603e-07	1.33243e-05
ENSG00000156502	0.853376	5.477e-07	8.85218e-06	7.66351e-07	1.33838e-05
ENSG00000136048	-0.952456	5.53984e-08	1.63453e-06	6.99175e-07	1.37168e-05
ENSG00000115415	-1.04731	1.67086e-08	7.28886e-07	6.63091e-07	1.37832e-05
ENSG00000180011	0.839866	1.88615e-07	4.1919e-06	6.93391e-07	1.37919e-05
ENSG00000110721	0.921624	5.4312e-07	8.97125e-06	7.55862e-07	1.38778e-05
ENSG00000136710	0.973886	8.9645e-08	2.19955e-06	7.43539e-07	1.40542e-05
ENSG00000028137	-0.867554	4.54781e-07	8.52676e-06	6.92155e-07	1.40957e-05
ENSG00000069998	0.905656	6.70572e-07	1.07018e-05	7.66847e-07	1.41172e-05
ENSG00000100644	-0.949171	2.30205e-08	9.04149e-07	6.95914e-07	1.41728e-05
ENSG00000173039	-0.911313	3.09908e-07	5.96609e-06	7.80093e-07	1.4219e-05
ENSG00000135070	0.920353	6.63111e-07	1.06564e-05	7.73748e-07	1.42426e-05
ENSG00000111802	0.983742	9.80192e-08	2.65137e-06	6.9893e-07	1.44109e-05
ENSG00000171223	-0.85185	2.03444e-06	2.80249e-05	7.1438e-07	1.45766e-05
ENSG00000156482	0.876119	5.45053e-06	6.13715e-05	7.33949e-07	1.47676e-05
ENSG00000074695	-0.913678	1.26042e-07	3.15933e-06	7.46181e-07	1.48158e-05
ENSG00000131269	0.915942	8.92981e-07	1.14418e-05	1.03841e-06	1.50675e-05
ENSG00000068745	0.850391	4.26028e-06	4.96468e-05	7.64019e-07	1.52196e-05
ENSG00000113916	-0.881503	1.05786e-06	1.62709e-05	8.02319e-07	1.52415e-05
ENSG00000077514	-1.00039	6.48681e-08	1.70804e-06	8.59737e-07	1.53373e-05
ENSG00000147853	0.89404	3.59974e-08	1.22536e-06	7.88855e-07	1.54015e-05
ENSG00000102580	-0.904431	2.95128e-07	5.9967e-06	7.88009e-07	1.54614e-05
ENSG00000107537	0.921597	8.15325e-08	2.26756e-06	7.83947e-07	1.54822e-05
ENSG00000140948	0.856855	7.82337e-07	1.25133e-05	8.25109e-07	1.54832e-05
ENSG00000089220	0.910228	2.53868e-06	3.33656e-05	7.77382e-07	1.55993e-05
ENSG00000158467	0.900405	4.09973e-08	1.39429e-06	7.93204e-07	1.59137e-05
ENSG00000065325	0.856162	1.4953e-06	2.02161e-05	8.66712e-07	1.60176e-05
ENSG00000095203	0.814084	2.36884e-07	5.18399e-06	8.08053e-07	1.6084e-05
ENSG00000163517	0.927577	9.65785e-08	2.49409e-06	8.70992e-07	1.62059e-05
ENSG00000062038	-0.807773	3.62887e-05	0.000220958	8.75395e-07	1.62814e-05
ENSG00000147164	0.914774	4.69988e-07	8.01536e-06	9.11757e-07	1.63117e-05
ENSG00000065485	-0.897943	1.29834e-06	1.85083e-05	9.41624e-07	1.64406e-05
ENSG00000000938	-0.904879	1.5259e-07	3.48479e-06	8.97267e-07	1.65482e-05
ENSG00000156345	0.942294	2.27463e-07	4.70601e-06	8.84544e-07	1.65503e-05
ENSG00000221955	-0.90159	1.12075e-06	1.60554e-05	9.83639e-07	1.68975e-05
ENSG00000135636	-0.939087	2.91603e-07	5.76739e-06	9.11284e-07	1.69286e-05
ENSG00000164684	0.865617	4.90302e-08	1.5454e-06	9.06629e-07	1.69864e-05
ENSG00000129667	-0.888803	2.84695e-07	5.7824e-06	9.18567e-07	1.70716e-05
ENSG00000107731	0.84135	5.27292e-07	9.55821e-06	9.04425e-07	1.73815e-05
ENSG00000128595	-1.00162	1.49006e-08	6.57385e-07	9.17813e-07	1.73816e-05
ENSG00000162493	-1.02262	4.00784e-08	1.26081e-06	9.29694e-07	1.75122e-05
ENSG00000164221	0.864636	7.32348e-07	1.0919e-05	1.10299e-06	1.76211e-05
ENSG00000059573	0.912165	6.37479e-07	1.11316e-05	9.47848e-07	1.80288e-05
ENSG00000131042	-0.925181	2.99683e-07	5.87568e-06	1.04528e-06	1.87355e-05
ENSG00000184640	-0.871843	7.95023e-07	1.31748e-05	1.02996e-06	1.8904e-05
ENSG00000076258	0.851555	1.40114e-07	3.19101e-06	1.13813e-06	1.90643e-05
ENSG00000140678	-0.875447	3.50936e-07	6.82646e-06	1.0385e-06	1.91657e-05
ENSG00000076248	0.846897	7.7052e-07	1.20472e-05	1.18189e-06	1.92732e-05
ENSG00000171051	-0.949702	6.80759e-08	1.83165e-06	1.12512e-06	1.92923e-05
ENSG00000118705	-0.827268	1.67872e-06	2.38206e-05	1.07574e-06	1.94529e-05
ENSG00000112299	-0.901875	2.63637e-06	3.41911e-05	1.08076e-06	1.97376e-05
ENSG00000175600	0.816211	8.62721e-07	1.35014e-05	1.10509e-06	1.97505e-05
ENSG00000151150	0.884519	1.17136e-06	1.78515e-05	1.06582e-06	1.97667e-05
ENSG00000198894	0.905519	6.05438e-08	1.80452e-06	1.09e-06	1.9794e-05
ENSG00000178726	-0.896759	4.13528e-06	4.53617e-05	1.1117e-06	2.00415e-05
ENSG00000175040	-0.896461	1.90488e-07	4.1491e-06	1.15999e-06	2.01898e-05
ENSG00000159399	-0.905573	1.46843e-06	2.18003e-05	1.09106e-06	2.03508e-05
ENSG00000106682	0.93482	1.05447e-06	1.58852e-05	1.16879e-06	2.05133e-05
ENSG00000090263	0.82168	2.12136e-06	2.81882e-05	1.19824e-06	2.06881e-05
ENSG00000122861	-0.84021	3.0477e-07	6.1998e-06	1.14555e-06	2.08829e-05
ENSG00000111684	0.851966	3.59424e-05	0.000270455	1.19725e-06	2.09284e-05
ENSG00000162734	-0.845694	1.82082e-07	4.15642e-06	1.19723e-06	2.1113e-05
ENSG00000148158	0.884972	1.82719e-07	4.15515e-06	1.18538e-06	2.11147e-05
ENSG00000096968	-0.959208	9.54531e-08	2.42978e-06	1.23974e-06	2.13457e-05
ENSG00000164024	0.849507	4.29118e-07	7.75507e-06	1.28636e-06	2.13851e-05
ENSG00000116251	0.812027	2.38125e-06	3.14756e-05	1.24458e-06	2.19819e-05
ENSG00000123684	-0.892327	2.61259e-07	5.49297e-06	1.24397e-06	2.21687e-05
ENSG00000026950	-0.906029	2.11173e-06	2.86316e-05	1.25853e-06	2.23418e-05
ENSG00000181467	-0.919569	6.02791e-07	9.58029e-06	1.43934e-06	2.24139e-05
ENSG00000131089	0.833821	3.27797e-07	6.03219e-06	1.48318e-06	2.25132e-05
ENSG00000057657	-0.962176	3.04579e-08	1.08811e-06	1.30198e-06	2.2539e-05
ENSG00000105835	-0.80569	3.70212e-07	7.31601e-06	1.25632e-06	2.25618e-05
ENSG00000166986	-0.848163	3.60465e-07	6.88452e-06	1.37255e-06	2.28313e-05
ENSG00000171385	-0.993306	1.99566e-07	4.35152e-06	1.31333e-06	2.28738e-05
ENSG00000140319	0.838827	3.05184e-06	3.81172e-05	1.34367e-06	2.29264e-05
ENSG00000161395	0.904195	2.05953e-07	4.57771e-06	1.2991e-06	2.29858e-05
ENSG00000126351	0.888976	3.02677e-07	6.02547e-06	1.38019e-06	2.30214e-05
ENSG00000135549	0.81744	4.09519e-07	7.91914e-06	1.30365e-06	2.33324e-05
ENSG00000102265	-0.81425	9.97559e-07	1.60093e-05	1.33046e-06	2.36223e-05
ENSG00000113273	-0.910632	3.87194e-07	6.95282e-06	1.46736e-06	2.3635e-05
ENSG00000142871	-0.880315	1.24195e-05	0.000117337	1.39964e-06	2.37053e-05
ENSG00000170525	-0.848712	6.77255e-08	1.98931e-06	1.43299e-06	2.3951e-05
ENSG00000117528	0.828366	5.4284e-07	9.79381e-06	1.3814e-06	2.39828e-05
ENSG00000242515	0.832135	7.1292e-07	1.21173e-05	1.39017e-06	2.42747e-05
ENSG00000183018	-0.880513	1.44723e-06	2.13347e-05	1.39293e-06	2.42972e-05
ENSG00000017483	-0.810659	3.3512e-06	4.04543e-05	1.47071e-06	2.43571e-05
ENSG00000180817	-0.859939	3.36841e-06	4.15735e-05	1.41732e-06	2.44676e-05
ENSG00000117385	-0.829677	1.34918e-06	1.90316e-05	1.52907e-06	2.45647e-05
ENSG00000113583	-0.912431	7.92331e-07	1.25938e-05	1.53057e-06	2.47103e-05
ENSG00000213672	0.886054	2.15489e-07	4.30735e-06	1.62716e-06	2.47539e-05
ENSG00000172156	-0.842106	3.31415e-05	0.000245237	1.47862e-06	2.52312e-05
ENSG00000213722	0.990985	1.07236e-07	2.8079e-06	1.47343e-06	2.53781e-05
ENSG00000117318	0.90258	2.8648e-07	5.95211e-06	1.47881e-06	2.54463e-05
ENSG00000134285	-0.829519	5.22676e-07	9.41669e-06	1.5275e-06	2.56515e-05
ENSG00000169991	-0.937082	2.07517e-07	4.33557e-06	1.66326e-06	2.57928e-05
ENSG00000240065	-0.945329	1.07594e-06	1.69838e-05	1.51897e-06	2.61242e-05
ENSG00000105819	0.863189	1.91595e-06	2.50069e-05	1.73654e-06	2.61774e-05
ENSG00000127184	0.839468	3.93876e-06	4.74313e-05	1.56698e-06	2.67815e-05
ENSG00000160190	-0.861512	3.75665e-06	4.53086e-05	1.61443e-06	2.71251e-05
ENSG00000080546	0.856267	2.24809e-07	4.30513e-06	1.97547e-06	2.71768e-05
ENSG00000171617	-0.894593	2.79239e-07	5.65011e-06	1.73909e-06	2.79278e-05
ENSG00000002549	-0.89028	4.66277e-08	1.51321e-06	1.69032e-06	2.81636e-05
ENSG00000132205	-0.829425	5.81377e-07	9.77669e-06	1.84864e-06	2.82863e-05
ENSG00000176273	0.881404	8.74322e-08	2.35627e-06	1.74565e-06	2.84654e-05
ENSG00000181061	0.867614	1.06564e-06	1.68671e-05	1.69658e-06	2.85008e-05
ENSG00000104312	-0.889005	4.32379e-07	7.49132e-06	1.96846e-06	2.86648e-05
ENSG00000101187	-0.869078	6.80249e-07	1.10861e-05	1.91308e-06	2.87024e-05
ENSG00000006042	0.970768	2.51223e-08	9.6669e-07	1.72291e-06	2.88225e-05
ENSG00000129518	0.877834	5.43847e-07	9.63504e-06	1.79831e-06	2.89219e-05
ENSG00000173702	-0.867284	2.76867e-06	3.59374e-05	1.75477e-06	2.94169e-05
ENSG00000184481	0.856892	7.96624e-07	1.26245e-05	1.92733e-06	2.95869e-05
ENSG00000188554	0.838122	4.04858e-07	7.75583e-06	1.87465e-06	3.02102e-05
ENSG00000172023	-0.916958	1.11974e-06	1.59035e-05	1.96312e-06	3.08661e-05
ENSG00000150457	-0.819011	1.05108e-06	1.4973e-05	2.25868e-06	3.11647e-05
ENSG00000163993	-0.971872	2.46281e-06	3.27229e-05	1.90021e-06	3.11948e-05
ENSG00000077232	-0.917613	4.11415e-07	7.8305e-06	1.9556e-06	3.12924e-05
ENSG00000114446	0.829486	2.36651e-06	3.06286e-05	2.02346e-06	3.14284e-05
ENSG00000066468	0.868153	5.12794e-07	9.36841e-06	1.94081e-06	3.14776e-05
ENSG00000085117	-0.849649	1.29641e-07	3.1936e-06	2.00676e-06	3.1493e-05
ENSG00000068078	0.937886	4.17251e-08	1.39762e-06	1.96247e-06	3.15322e-05
ENSG00000159840	-0.839743	1.64181e-07	3.8744e-06	1.97139e-06	3.15593e-05
ENSG00000137267	-0.814965	1.39071e-06	1.96158e-05	2.28233e-06	3.199e-05
ENSG00000143303	0.837005	3.07701e-07	5.53842e-06	2.40149e-06	3.20597e-05
ENSG00000107968	-0.870848	3.86897e-07	6.94207e-06	2.27311e-06	3.21433e-05
ENSG00000117461	-0.977612	1.16617e-07	2.77493e-06	2.20221e-06	3.21933e-05
ENSG00000128284	-0.882586	1.28141e-06	1.9079e-05	2.04662e-06	3.24991e-05
ENSG00000110492	-0.903908	1.31386e-06	1.99672e-05	2.03093e-06	3.28036e-05
ENSG00000141252	-0.8731	4.97825e-06	4.98493e-05	2.69392e-06	3.28714e-05
ENSG00000154451	-0.925825	1.17913e-07	2.9859e-06	2.09165e-06	3.31026e-05
ENSG00000135899	-0.895829	2.73653e-07	5.48417e-06	2.19928e-06	3.34163e-05
ENSG00000020129	-0.833397	1.049e-05	9.84293e-05	2.3686e-06	3.36422e-05
ENSG00000141401	0.818678	2.44054e-07	5.25443e-06	2.25595e-06	3.46525e-05
ENSG00000175356	0.887829	1.42222e-06	2.04579e-05	2.28829e-06	3.48259e-05
ENSG00000170017	-0.868622	1.17602e-06	1.69701e-05	2.47738e-06	3.51499e-05
ENSG00000117115	0.864946	4.83401e-08	1.57344e-06	2.26306e-06	3.57579e-05
ENSG00000196611	-0.935115	3.45936e-08	1.18446e-06	2.35632e-06	3.60815e-05
ENSG00000203943	0.801692	3.60745e-07	6.87096e-06	2.54149e-06	3.67395e-05
ENSG00000168792	0.943509	2.75353e-07	5.18417e-06	2.70777e-06	3.68704e-05
ENSG00000109814	0.837728	3.28018e-06	4.09482e-05	2.42211e-06	3.73562e-05
ENSG00000160746	0.846398	3.13037e-07	6.32392e-06	2.52681e-06	3.80494e-05
ENSG00000141098	0.876363	7.0327e-07	1.10829e-05	2.79218e-06	3.86849e-05
ENSG00000088882	-0.879381	6.65775e-06	6.48835e-05	2.73263e-06	3.88504e-05
ENSG00000113272	0.807245	6.94609e-06	6.46069e-05	3.1883e-06	3.9138e-05
ENSG00000119977	0.877661	1.55328e-06	2.00137e-05	2.95269e-06	3.97141e-05
ENSG00000124702	0.869077	1.29678e-06	1.87174e-05	2.78375e-06	3.98161e-05
ENSG00000182492	-0.852635	1.59926e-06	2.28312e-05	2.6514e-06	3.99013e-05
ENSG00000196843	-0.831111	5.18333e-07	9.15816e-06	2.84502e-06	4.01622e-05
ENSG00000116649	-0.827181	7.60381e-07	1.25618e-05	2.78804e-06	4.04471e-05
ENSG00000099866	-0.81714	1.3275e-06	1.83572e-05	2.89097e-06	4.07825e-05
ENSG00000176153	-0.842918	5.8965e-06	6.57356e-05	2.73709e-06	4.11516e-05
ENSG00000134882	0.83516	1.93798e-06	2.52576e-05	3.02548e-06	4.13104e-05
ENSG00000186198	0.854882	1.96281e-07	4.47538e-06	2.76283e-06	4.15129e-05
ENSG00000116514	-0.801464	1.68192e-07	3.85814e-06	3.00534e-06	4.1804e-05
ENSG00000128928	0.872991	2.03993e-06	2.71768e-05	2.94627e-06	4.21036e-05
ENSG00000115170	-0.849969	5.75817e-07	9.05097e-06	3.3713e-06	4.21929e-05
ENSG00000112304	0.890787	3.69288e-07	7.06707e-06	2.97183e-06	4.26922e-05
ENSG00000088280	0.91167	7.70056e-07	1.28359e-05	2.99262e-06	4.31574e-05
ENSG00000119917	-0.907701	1.17723e-06	1.79329e-05	2.97626e-06	4.35121e-05
ENSG00000116096	0.908935	5.03077e-08	1.58615e-06	3.0075e-06	4.37464e-05
ENSG00000124688	0.960377	1.7486e-07	3.83214e-06	3.10703e-06	4.38887e-05
ENSG00000132274	-0.885143	1.93691e-06	2.67321e-05	3.03483e-06	4.42452e-05
ENSG00000204370	0.819991	8.84535e-06	9.0296e-05	3.05587e-06	4.43416e-05
ENSG00000221963	-0.87779	1.0007e-05	9.98514e-05	3.03633e-06	4.44935e-05
ENSG00000179583	-0.961661	1.72327e-06	2.45126e-05	3.05778e-06	4.47705e-05
ENSG00000132670	0.8804	8.99958e-06	8.65267e-05	3.44353e-06	4.60044e-05
ENSG00000150540	0.841984	8.92671e-07	1.42213e-05	3.29866e-06	4.6446e-05
ENSG00000135124	0.848737	6.48465e-07	1.12702e-05	3.27164e-06	4.6925e-05
ENSG00000168389	-0.804453	1.89195e-06	2.61181e-05	3.38756e-06	4.74124e-05
ENSG00000151093	0.856871	9.20153e-06	8.16063e-05	4.02247e-06	4.75916e-05
ENSG00000090924	-0.826993	1.80577e-06	2.46781e-05	3.47219e-06	4.76307e-05
ENSG00000179750	0.872731	6.37694e-07	1.08481e-05	3.47106e-06	4.84895e-05
ENSG00000140263	-0.830752	4.18146e-06	4.70987e-05	3.68978e-06	4.89944e-05
ENSG00000130813	-0.841737	3.73058e-06	4.09607e-05	4.18246e-06	5.00426e-05
ENSG00000166582	0.812778	7.46852e-07	1.19204e-05	3.89314e-06	5.00922e-05
ENSG00000034152	-0.802641	1.68987e-06	2.36028e-05	3.74301e-06	5.01201e-05
ENSG00000154556	0.845889	7.07086e-07	1.11573e-05	3.94867e-06	5.01332e-05
ENSG00000159596	0.879364	2.19872e-05	0.000159751	4.60767e-06	5.01465e-05
ENSG00000133321	-0.832601	3.61433e-06	4.42553e-05	3.57779e-06	5.04371e-05
ENSG00000138744	0.838547	3.02036e-07	6.22687e-06	3.57771e-06	5.04737e-05
ENSG00000086548	-0.880647	4.93496e-06	5.7074e-05	3.54399e-06	5.05695e-05
ENSG00000168306	0.914152	3.62884e-07	6.72453e-06	3.83767e-06	5.10367e-05
ENSG00000198788	-0.858302	3.99325e-06	4.81954e-05	3.6459e-06	5.16644e-05
ENSG00000133606	0.826951	3.51323e-07	6.96499e-06	3.74155e-06	5.17182e-05
ENSG00000103512	-0.826908	4.51121e-06	4.97011e-05	4.103e-06	5.19484e-05
ENSG00000165449	0.821438	2.15135e-07	4.78429e-06	3.80532e-06	5.25992e-05
ENSG00000144040	0.853164	2.17177e-06	2.78107e-05	4.06116e-06	5.31686e-05
ENSG00000171612	0.944606	3.66186e-06	4.26499e-05	4.27245e-06	5.34797e-05
ENSG00000147471	0.8028	5.13082e-06	5.61912e-05	4.1962e-06	5.47313e-05
ENSG00000226742	0.828519	2.13444e-07	4.64446e-06	4.17181e-06	5.48289e-05
ENSG00000122971	0.834892	4.39725e-07	8.38716e-06	3.96108e-06	5.48946e-05
ENSG00000179163	0.893014	1.35e-07	3.3693e-06	3.98371e-06	5.50094e-05
ENSG00000102096	-0.849443	5.27376e-07	9.62081e-06	4.06565e-06	5.55106e-05
ENSG00000214357	0.939842	3.13404e-08	1.13795e-06	4.11935e-06	5.60552e-05
ENSG00000104626	-0.823162	4.38807e-06	4.55639e-05	5.12982e-06	5.65933e-05
ENSG00000161638	-0.821038	1.75339e-06	2.45394e-05	4.25172e-06	5.7196e-05
ENSG00000105755	0.826819	3.52176e-07	7.05819e-06	4.24768e-06	5.77829e-05
ENSG00000112902	0.842098	1.21914e-06	1.85468e-05	4.3012e-06	5.78373e-05
ENSG00000146085	0.8274	1.4588e-06	2.09488e-05	4.45732e-06	5.7882e-05
ENSG00000140450	0.808762	3.70942e-06	4.4669e-05	4.35482e-06	5.79003e-05
ENSG00000100380	0.854413	9.21273e-06	9.05492e-05	4.55648e-06	5.79676e-05
ENSG00000085552	0.852767	2.06615e-07	4.65905e-06	4.2943e-06	5.79814e-05
ENSG00000005001	-0.920663	3.01307e-06	3.77462e-05	4.45971e-06	5.82476e-05
ENSG00000137699	-0.842549	4.73233e-06	5.40129e-05	4.39711e-06	5.82711e-05
ENSG00000156049	-0.881745	7.50808e-06	7.42748e-05	5.05679e-06	5.83162e-05
ENSG00000079739	0.868719	8.09637e-07	1.34112e-05	4.42909e-06	5.8717e-05
ENSG00000122203	0.928067	2.62508e-06	3.27764e-05	4.50889e-06	5.87347e-05
ENSG00000121989	0.822478	5.89067e-07	9.60828e-06	4.86592e-06	5.87588e-05
ENSG00000169957	0.867575	9.31291e-08	2.49187e-06	4.47772e-06	5.90481e-05
ENSG00000157693	-0.879807	3.56406e-06	3.73691e-05	5.23883e-06	5.9172e-05
ENSG00000072210	0.826873	7.37765e-06	7.69454e-05	4.58781e-06	5.95816e-05
ENSG00000198899	0.868673	8.97184e-07	1.48059e-05	4.42357e-06	5.98889e-05
ENSG00000166741	-0.806018	2.63448e-06	3.32927e-05	4.64588e-06	6.036e-05
ENSG00000185133	0.822015	4.8483e-07	8.95068e-06	4.62115e-06	6.05941e-05
ENSG00000043462	-0.8352	2.69109e-06	3.40305e-05	4.82498e-06	6.20444e-05
ENSG00000154743	0.803491	1.02658e-05	9.08229e-05	6.04059e-06	6.52093e-05
ENSG00000198964	-0.843283	1.35087e-06	1.91227e-05	5.48389e-06	6.54796e-05
ENSG00000136044	0.871819	1.29734e-07	3.26332e-06	5.07306e-06	6.60022e-05
ENSG00000148735	-0.8239	1.20614e-05	0.00011386	5.23347e-06	6.60194e-05
ENSG00000064763	0.82086	1.50779e-06	2.16282e-05	5.2739e-06	6.6103e-05
ENSG00000077721	0.841461	1.47584e-05	0.000134061	5.21645e-06	6.65659e-05
ENSG00000139289	-0.832498	6.97102e-07	1.17202e-05	5.45557e-06	6.65942e-05
ENSG00000007255	0.811263	2.42031e-06	3.06774e-05	5.48654e-06	6.71269e-05
ENSG00000004799	0.842043	4.77148e-07	8.86241e-06	5.3025e-06	6.77725e-05
ENSG00000127528	-0.878479	3.07677e-06	3.84393e-05	5.32613e-06	6.78089e-05
ENSG00000275832	-0.825977	6.71155e-06	6.75329e-05	5.76076e-06	6.92997e-05
ENSG00000109321	-0.853053	4.81461e-06	5.47517e-05	5.66315e-06	6.93345e-05
ENSG00000153303	0.812567	7.48173e-07	1.26864e-05	5.42564e-06	6.93393e-05
ENSG00000139182	-0.849213	9.95892e-07	1.54725e-05	5.63573e-06	6.96171e-05
ENSG00000129128	-0.803902	7.2985e-07	1.23311e-05	5.56998e-06	6.98581e-05
ENSG00000145623	-0.837455	1.62309e-05	0.000141878	5.59417e-06	6.99137e-05
ENSG00000162909	0.91594	1.3351e-07	3.33925e-06	5.48108e-06	7.02005e-05
ENSG00000163735	-0.847574	1.33699e-05	0.000101079	6.43059e-06	7.06481e-05
ENSG00000196814	0.83808	1.72774e-06	2.30596e-05	5.91972e-06	7.07229e-05
ENSG00000106853	0.810879	7.11711e-05	0.000475979	5.61758e-06	7.07786e-05
ENSG00000123146	-0.80344	1.32522e-06	1.95977e-05	5.77815e-06	7.12909e-05
ENSG00000111912	-0.855308	7.65689e-07	1.279e-05	5.71807e-06	7.14215e-05
ENSG00000105639	-0.833242	2.44824e-06	3.2041e-05	5.70748e-06	7.15264e-05
ENSG00000125246	0.866716	5.2887e-07	9.02637e-06	6.11992e-06	7.2031e-05
ENSG00000104823	0.866508	2.81132e-07	5.85841e-06	5.81497e-06	7.26557e-05
ENSG00000139433	0.824645	8.77394e-07	1.4213e-05	6.20851e-06	7.5888e-05
ENSG00000161533	0.809699	1.90031e-06	2.66067e-05	6.30337e-06	7.78671e-05
ENSG00000006007	0.864111	1.60853e-06	2.289e-05	6.55067e-06	7.87075e-05
ENSG00000161714	0.87667	5.01596e-08	1.61416e-06	6.40691e-06	7.91487e-05
ENSG00000198804	0.831385	1.11279e-06	1.75708e-05	6.40564e-06	7.93407e-05
ENSG00000141026	0.817606	2.51515e-06	2.87822e-05	7.77246e-06	8.09017e-05
ENSG00000115649	0.825112	7.47729e-07	1.25102e-05	6.81298e-06	8.14843e-05
ENSG00000145365	-0.805992	3.58234e-06	4.07243e-05	7.50414e-06	8.17658e-05
ENSG00000187498	-0.897335	2.0307e-06	2.79774e-05	6.83123e-06	8.30588e-05
ENSG00000176532	0.806093	2.51568e-07	5.43504e-06	6.84645e-06	8.3068e-05
ENSG00000123213	0.83509	9.09233e-06	8.71054e-05	7.48668e-06	8.45334e-05
ENSG00000134824	-0.863154	3.57687e-06	4.31745e-05	7.06077e-06	8.45652e-05
ENSG00000244187	0.817987	1.43155e-06	2.12269e-05	7.14994e-06	8.57463e-05
ENSG00000091483	0.801106	2.95605e-06	3.65036e-05	7.53052e-06	8.57693e-05
ENSG00000141542	0.888693	4.30156e-07	7.98783e-06	7.39932e-06	8.60334e-05
ENSG00000075234	0.826424	5.676e-07	1.01017e-05	8.09168e-06	9.33177e-05
ENSG00000101017	-0.828626	3.38118e-06	4.09076e-05	8.17018e-06	9.36019e-05
ENSG00000013375	-0.865626	2.00921e-06	2.61788e-05	8.5667e-06	9.46764e-05
ENSG00000172270	0.842609	1.38996e-06	2.09185e-05	8.14767e-06	9.52619e-05
ENSG00000111801	-0.927991	3.48187e-06	4.25303e-05	8.30854e-06	9.54876e-05
ENSG00000133106	-0.813862	5.29645e-06	5.94025e-05	8.30232e-06	9.55064e-05
ENSG00000099968	0.824423	1.65982e-06	2.20449e-05	9.13703e-06	9.65941e-05
ENSG00000070081	-0.803425	3.62593e-06	4.37198e-05	8.5524e-06	9.66677e-05
ENSG00000182158	-0.806189	3.36154e-06	4.12696e-05	8.4826e-06	9.70426e-05
ENSG00000105251	0.826546	2.86895e-07	5.75918e-06	9.27488e-06	0.000101421
ENSG00000184232	0.918345	7.44763e-08	2.15621e-06	8.91262e-06	0.00010177
ENSG00000215845	0.818215	8.7919e-07	1.42577e-05	9.39407e-06	0.000104466
ENSG00000101019	0.821398	4.54376e-06	4.77555e-05	1.0609e-05	0.000105191
ENSG00000178980	0.875152	4.56787e-06	5.33973e-05	9.58552e-06	0.000107611
ENSG00000183840	0.812148	9.29358e-07	1.38586e-05	1.06221e-05	0.000108919
ENSG00000144468	-0.829215	3.32367e-06	3.66166e-05	1.1527e-05	0.000109622
ENSG00000075945	0.863963	3.10828e-05	0.000240242	1.00925e-05	0.000109816
ENSG00000130312	0.878502	6.32542e-07	1.08976e-05	1.03056e-05	0.0001127
ENSG00000104435	0.820243	6.91135e-07	1.15925e-05	1.0769e-05	0.000113492
ENSG00000158109	0.860929	3.23257e-07	6.53006e-06	1.0573e-05	0.000115485
ENSG00000133131	-0.824261	7.40781e-06	6.8567e-05	1.28459e-05	0.000119217
ENSG00000278311	0.808448	3.25391e-06	3.53044e-05	1.42663e-05	0.000127492
ENSG00000175426	-0.856223	1.47476e-05	0.000134295	1.23925e-05	0.000128782
ENSG00000124615	0.80212	3.07022e-05	0.000239734	1.23739e-05	0.0001308
ENSG00000275342	0.852894	2.35388e-06	3.08019e-05	1.27574e-05	0.00013262
ENSG00000012660	-0.865356	2.58067e-06	3.28679e-05	1.31236e-05	0.000134457
ENSG00000148343	0.824564	3.02479e-06	3.75439e-05	1.3037e-05	0.000134569
ENSG00000166900	0.851717	6.31582e-07	1.10755e-05	1.39866e-05	0.000143059
ENSG00000181104	-0.815077	1.17157e-05	0.00011065	1.41342e-05	0.000144588
ENSG00000138166	-0.803855	8.28123e-07	1.3546e-05	1.55192e-05	0.00015199
ENSG00000256683	0.804373	5.72959e-06	5.72419e-05	1.70209e-05	0.000153776
ENSG00000149485	-0.809192	2.18049e-05	0.000175045	1.59606e-05	0.000155602
ENSG00000041982	-0.814374	9.47534e-07	1.52307e-05	1.64726e-05	0.000163335
ENSG00000159792	0.830259	9.67899e-07	1.48342e-05	1.8009e-05	0.000170596
ENSG00000066322	0.820614	1.04317e-06	1.62114e-05	2.0158e-05	0.000189992
ENSG00000137757	-0.899496	1.64072e-06	2.3411e-05	2.0565e-05	0.000194299
ENSG00000153774	0.804286	5.1002e-06	5.70325e-05	2.61411e-05	0.000231482
ENSG00000186298	0.810641	2.02653e-05	0.000174045	2.79629e-05	0.000246472
ENSG00000133028	0.805849	2.30516e-05	0.000188491	3.32752e-05	0.00027009
ENSG00000180957	-0.816184	3.87257e-06	4.34789e-05	4.63825e-05	0.000347193
ENSG00000205629	0.834196	1.40305e-06	2.00397e-05	4.58351e-05	0.000355985
ENSG00000134955	0.809918	4.30071e-05	0.000320428	4.86514e-05	0.000379055
ENSG00000156381	0.802977	1.19278e-06	1.84393e-05	5.59846e-05	0.000425811
ENSG00000060971	0.818394	2.49307e-06	3.28041e-05	6.18268e-05	0.000458152
ENSG00000115461	-0.850249	9.43589e-07	1.53412e-05	6.20159e-05	0.000462174

## Sheet: Supp Table 7
Supplementary Table 7: Differentially Expressed Genes: UC vs Controls
UCi vs Controls									UCni vs Controls
Ensembl IDs	Effect Size	Welch's t-test		Wilcoxon Rank Sum Test					Ensembl IDs	Effect Size	Welch's t-test		Wilcoxon Rank Sum Test
		p-value	Adjusted p-value	p-value	Adjusted p-value						p-value	Adjusted p-value	p-value	Adjusted p-value
ENSG00000206075	1.76134	4.24642e-15	9.25339e-13	1.12024e-11	9.26813e-08				ENSG00000060138	0.806958	1.03525e-06	0.00519746	3.01189e-06	0.0115902
ENSG00000140274	1.56565	9.58147e-10	1.16756e-08	5.69396e-11	1.11348e-07				ENSG00000185896	0.809335	7.05929e-06	0.00892035	6.62079e-06	0.0135887
ENSG00000080845	1.48371	4.55581e-13	2.96093e-11	9.48504e-11	1.11416e-07
ENSG00000110090	-1.69041	1.02958e-18	4.2753e-15	4.57403e-11	1.1167e-07
ENSG00000140279	1.61715	1.91003e-12	1.18284e-10	9.2537e-11	1.12669e-07
ENSG00000138029	-1.44227	3.74844e-13	3.19988e-11	1.2584e-10	1.13271e-07
ENSG00000124102	1.63576	3.77502e-12	2.05101e-10	1.33635e-10	1.13439e-07
ENSG00000242247	1.45435	5.16173e-13	3.89507e-11	1.31243e-10	1.13459e-07
ENSG00000136689	1.33411	6.93938e-06	2.48699e-05	1.3784e-10	1.13769e-07
ENSG00000148090	-1.49419	4.35714e-15	9.10151e-13	1.66127e-10	1.15516e-07
ENSG00000064932	1.33346	2.77308e-17	3.8195e-14	1.79703e-10	1.15942e-07
ENSG00000117054	-1.4473	1.10156e-13	1.14267e-11	1.92091e-10	1.17175e-07
ENSG00000268104	1.41597	4.26017e-08	2.99407e-07	2.21139e-10	1.18895e-07
ENSG00000004799	-1.3643	5.2948e-14	6.95396e-12	2.35228e-10	1.20343e-07
ENSG00000139629	1.27532	1.18913e-12	6.94974e-11	2.52017e-10	1.20361e-07
ENSG00000103855	1.32985	7.49848e-13	4.76425e-11	2.64005e-10	1.20789e-07
ENSG00000178537	-1.43255	2.02444e-16	1.20674e-13	2.5728e-10	1.21402e-07
ENSG00000161921	1.27518	1.45585e-12	8.64787e-11	3.51117e-10	1.25302e-07
ENSG00000125538	1.41941	2.15064e-15	5.72012e-13	3.41345e-10	1.25813e-07
ENSG00000137699	1.45163	1.91365e-11	7.11841e-10	3.58848e-10	1.2714e-07
ENSG00000092929	1.34116	1.41747e-13	1.43232e-11	3.63042e-10	1.27506e-07
ENSG00000171503	-1.38523	7.7228e-14	9.03499e-12	4.15948e-10	1.30017e-07
ENSG00000162174	1.28952	8.92406e-10	1.69274e-08	4.60749e-10	1.30899e-07
ENSG00000075239	-1.47401	2.89863e-18	8.77795e-15	4.4363e-10	1.30923e-07
ENSG00000102265	1.35801	3.57221e-13	3.14079e-11	4.41394e-10	1.31044e-07
ENSG00000096746	-1.29423	1.24015e-11	4.61878e-10	4.68572e-10	1.31493e-07
ENSG00000248144	-1.14712	1.34471e-14	2.6689e-12	4.70552e-10	1.31999e-07
ENSG00000067225	1.20563	2.66452e-16	1.62326e-13	4.69462e-10	1.32226e-07
ENSG00000198792	1.24313	1.80487e-11	6.40529e-10	4.93449e-10	1.32614e-07
ENSG00000134193	1.57338	7.11387e-16	3.14955e-13	4.86319e-10	1.3263e-07
ENSG00000132915	-1.12477	1.15885e-11	2.17532e-10	5.6615e-10	1.36351e-07
ENSG00000153790	-1.31423	7.35205e-13	4.70718e-11	5.60496e-10	1.36362e-07
ENSG00000134240	-1.16939	1.17291e-13	1.30188e-11	6.08533e-10	1.37426e-07
ENSG00000121691	-1.3553	8.01722e-12	3.64469e-10	5.93109e-10	1.37461e-07
ENSG00000182240	1.3385	6.01571e-14	7.76554e-12	6.16794e-10	1.38604e-07
ENSG00000064666	1.24798	1.07474e-12	7.28091e-11	6.16864e-10	1.38846e-07
ENSG00000165795	-1.14456	8.22683e-14	9.74366e-12	6.2073e-10	1.38862e-07
ENSG00000169429	1.28449	7.49688e-08	5.01352e-07	6.33961e-10	1.39881e-07
ENSG00000147853	-1.39819	6.31633e-16	2.54186e-13	6.95058e-10	1.42711e-07
ENSG00000166821	-1.28949	1.19622e-13	1.20278e-11	6.84104e-10	1.42804e-07
ENSG00000162461	-1.13441	3.38713e-15	8.91916e-13	6.94502e-10	1.43288e-07
ENSG00000115841	-1.26399	5.62938e-13	3.98584e-11	7.00802e-10	1.43798e-07
ENSG00000152763	-1.2146	3.69229e-15	8.53303e-13	7.02732e-10	1.43831e-07
ENSG00000131504	1.26706	6.52091e-13	4.68639e-11	8.18944e-10	1.49695e-07
ENSG00000166896	-1.3038	6.30358e-14	6.49833e-12	8.26415e-10	1.49721e-07
ENSG00000142627	1.22769	3.14289e-14	4.63238e-12	8.27446e-10	1.49931e-07
ENSG00000134107	1.28848	1.44075e-11	5.8002e-10	8.45268e-10	1.50776e-07
ENSG00000196660	-1.07852	8.39149e-12	1.90416e-10	9.46563e-10	1.56386e-07
ENSG00000011422	1.21428	9.1586e-14	1.04532e-11	9.58612e-10	1.57024e-07
ENSG00000062038	1.2247	4.63052e-07	2.50268e-06	9.71895e-10	1.57711e-07
ENSG00000142733	1.29533	9.13481e-10	1.80114e-08	1.00982e-09	1.59819e-07
ENSG00000014257	1.27886	1.88077e-10	4.38341e-09	1.02529e-09	1.60132e-07
ENSG00000122756	-1.14079	1.48073e-12	7.42504e-11	1.02509e-09	1.60817e-07
ENSG00000119471	-1.38123	5.75425e-11	1.7009e-09	1.07151e-09	1.63022e-07
ENSG00000198355	1.32999	1.3402e-14	2.52162e-12	1.10423e-09	1.64779e-07
ENSG00000167460	1.26656	6.37548e-16	2.85371e-13	1.10811e-09	1.65205e-07
ENSG00000167107	-1.48495	1.6346e-19	1.47718e-15	1.12134e-09	1.65515e-07
ENSG00000180787	-1.19036	3.3628e-13	1.84079e-11	1.22931e-09	1.65683e-07
ENSG00000123989	1.30446	2.46913e-14	3.73685e-12	1.13145e-09	1.65703e-07
ENSG00000166869	-1.0716	1.32643e-15	4.86457e-13	1.12419e-09	1.6615e-07
ENSG00000198938	-1.24367	2.21039e-15	6.99371e-13	1.18111e-09	1.68461e-07
ENSG00000185624	1.21941	2.37178e-15	7.18342e-13	1.17765e-09	1.68475e-07
ENSG00000197375	-1.30351	1.39396e-13	1.44087e-11	1.17602e-09	1.68568e-07
ENSG00000058085	1.20586	1.01239e-12	7.28342e-11	1.18231e-09	1.68815e-07
ENSG00000081041	1.31613	1.07729e-13	1.04003e-11	1.20184e-09	1.68863e-07
ENSG00000162437	-1.17927	3.68088e-16	1.93356e-13	1.30677e-09	1.75537e-07
ENSG00000196352	1.29407	1.5339e-17	2.91343e-14	1.31003e-09	1.75828e-07
ENSG00000184557	1.32216	3.59677e-17	4.57811e-14	1.3634e-09	1.7766e-07
ENSG00000100196	1.35228	3.75492e-10	8.62337e-09	1.43772e-09	1.82487e-07
ENSG00000244005	-1.29361	5.6457e-12	2.09254e-10	1.59245e-09	1.84259e-07
ENSG00000265972	-1.38578	5.91048e-15	1.42258e-12	1.53297e-09	1.87722e-07
ENSG00000073417	-1.20821	1.4063e-12	9.07867e-11	1.5652e-09	1.89246e-07
ENSG00000155380	-1.33485	6.56705e-12	3.14474e-10	1.604e-09	1.91787e-07
ENSG00000083444	1.15078	3.1468e-13	2.57337e-11	1.66067e-09	1.9285e-07
ENSG00000123843	1.2605	5.33269e-13	3.57311e-11	1.72762e-09	1.94936e-07
ENSG00000163817	1.23626	5.76226e-06	1.86687e-05	1.7581e-09	1.97117e-07
ENSG00000029153	1.371	9.54429e-13	4.69979e-11	1.76292e-09	1.9724e-07
ENSG00000148926	1.22694	3.16616e-11	1.10108e-09	1.70379e-09	1.97514e-07
ENSG00000171206	1.12664	7.88462e-12	3.13514e-10	1.82007e-09	1.97665e-07
ENSG00000163541	-1.20846	3.61884e-13	3.14836e-11	1.72668e-09	1.98238e-07
ENSG00000104522	1.20522	3.99238e-12	2.08044e-10	1.80539e-09	2.02292e-07
ENSG00000197249	1.07825	1.1143e-11	4.82665e-10	1.81137e-09	2.03119e-07
ENSG00000150961	1.24259	7.09759e-10	1.49331e-08	1.9524e-09	2.09811e-07
ENSG00000101049	-1.16554	7.00622e-17	7.07243e-14	2.09712e-09	2.17583e-07
ENSG00000185022	1.18619	1.66592e-10	4.24998e-09	2.41023e-09	2.29772e-07
ENSG00000197894	-1.1816	1.17862e-10	3.21752e-09	2.5486e-09	2.37492e-07
ENSG00000119777	1.15387	5.28621e-11	1.56983e-09	2.67008e-09	2.39726e-07
ENSG00000139531	-1.28399	9.36307e-11	2.38627e-09	2.78121e-09	2.41845e-07
ENSG00000148396	1.08794	6.22835e-09	9.16257e-08	2.73443e-09	2.45652e-07
ENSG00000161267	-1.13625	8.14717e-15	1.79282e-12	2.67129e-09	2.45874e-07
ENSG00000153395	1.52072	1.24523e-16	9.6228e-14	2.71714e-09	2.46439e-07
ENSG00000110042	-1.30882	1.2308e-16	9.70608e-14	2.72886e-09	2.46695e-07
ENSG00000170786	1.14026	1.76037e-08	2.16799e-07	2.72876e-09	2.46938e-07
ENSG00000109182	-0.965901	3.72343e-14	5.5131e-12	2.74097e-09	2.48444e-07
ENSG00000176273	-1.24549	3.51939e-14	4.77551e-12	2.88531e-09	2.51622e-07
ENSG00000106853	-1.24082	8.14806e-10	1.63772e-08	2.982e-09	2.54817e-07
ENSG00000103375	-1.10961	4.79371e-16	2.40381e-13	2.84395e-09	2.56712e-07
ENSG00000135917	-1.22517	1.73619e-10	3.86466e-09	3.10458e-09	2.57588e-07
ENSG00000163993	1.28186	4.43859e-09	7.11908e-08	2.9446e-09	2.59893e-07
ENSG00000104267	-1.12996	1.70491e-16	1.23587e-13	2.97225e-09	2.61498e-07
ENSG00000166401	1.24767	6.33831e-12	2.51033e-10	3.25538e-09	2.6284e-07
ENSG00000100219	1.08156	8.03206e-15	1.81079e-12	3.14826e-09	2.67226e-07
ENSG00000099194	1.22413	1.9077e-10	4.94967e-09	3.17688e-09	2.68389e-07
ENSG00000140406	1.11578	4.09428e-10	8.89123e-09	3.35269e-09	2.69636e-07
ENSG00000164111	1.28326	5.17482e-14	6.77328e-12	3.25245e-09	2.70705e-07
ENSG00000175538	1.16364	3.44521e-13	2.59788e-11	3.48919e-09	2.724e-07
ENSG00000084754	-1.24233	1.26832e-12	8.63777e-11	3.28411e-09	2.73185e-07
ENSG00000156345	-1.18133	8.92674e-11	2.3363e-09	3.61142e-09	2.76778e-07
ENSG00000155850	-1.15729	6.31332e-17	6.85913e-14	3.37432e-09	2.78497e-07
ENSG00000135093	-1.19573	8.16799e-15	1.38028e-12	3.7733e-09	2.80473e-07
ENSG00000175220	1.04674	6.61173e-09	9.28306e-08	3.87546e-09	2.84085e-07
ENSG00000185432	-1.23609	1.02672e-12	7.27868e-11	3.60697e-09	2.86026e-07
ENSG00000101846	1.05928	4.32158e-11	1.40285e-09	3.74808e-09	2.88821e-07
ENSG00000115677	1.13308	4.19005e-10	9.55418e-09	3.77113e-09	2.90104e-07
ENSG00000242515	-1.18098	1.29993e-12	8.56843e-11	3.70874e-09	2.90506e-07
ENSG00000086548	1.21304	3.8731e-09	6.36434e-08	3.73774e-09	2.92595e-07
ENSG00000100170	1.17619	2.59845e-11	9.27905e-10	3.80942e-09	2.93713e-07
ENSG00000128203	1.0924	2.40311e-08	2.68906e-07	4.26019e-09	2.95155e-07
ENSG00000166670	1.16818	4.81248e-08	3.71117e-07	4.29389e-09	2.96435e-07
ENSG00000182934	1.15975	3.54381e-12	1.81903e-10	4.23903e-09	3.03634e-07
ENSG00000179403	1.23313	4.60256e-12	2.31371e-10	4.1592e-09	3.07409e-07
ENSG00000242366	-1.07311	3.97679e-13	3.10154e-11	4.40667e-09	3.1271e-07
ENSG00000183111	-1.20251	2.14856e-10	5.21139e-09	4.64811e-09	3.19907e-07
ENSG00000163734	1.31739	1.28238e-13	1.23883e-11	4.60238e-09	3.20598e-07
ENSG00000157823	-1.16862	2.6186e-11	9.07466e-10	4.7981e-09	3.30088e-07
ENSG00000122971	-1.18831	1.57051e-13	1.62278e-11	4.7751e-09	3.32492e-07
ENSG00000129657	1.12468	4.741e-11	1.49997e-09	4.88765e-09	3.33408e-07
ENSG00000003400	1.14205	2.11535e-10	5.31019e-09	5.02907e-09	3.38438e-07
ENSG00000165556	-1.04866	1.44108e-14	2.80291e-12	4.97524e-09	3.40272e-07
ENSG00000148346	1.31978	4.53582e-12	2.38696e-10	5.01784e-09	3.42321e-07
ENSG00000100342	1.24652	3.54238e-14	5.37175e-12	5.10021e-09	3.43713e-07
ENSG00000161533	-1.17205	1.95213e-10	5.04693e-09	5.08559e-09	3.44279e-07
ENSG00000150540	-1.09899	7.75844e-10	1.55011e-08	5.28758e-09	3.45379e-07
ENSG00000163586	-1.13522	3.12177e-15	8.89219e-13	5.13604e-09	3.47196e-07
ENSG00000128165	1.15544	8.6318e-09	1.12129e-07	5.68075e-09	3.53492e-07
ENSG00000135083	-1.18976	1.69202e-12	9.97563e-11	5.48845e-09	3.55115e-07
ENSG00000132640	-1.19229	2.41903e-11	8.59135e-10	5.51079e-09	3.57713e-07
ENSG00000164039	-1.1772	1.26245e-08	1.55651e-07	5.71835e-09	3.58785e-07
ENSG00000170439	-1.19064	2.65883e-11	9.45034e-10	5.97236e-09	3.75374e-07
ENSG00000136854	1.11172	2.56773e-08	2.87544e-07	7.01748e-09	3.88419e-07
ENSG00000040199	-1.15596	4.51569e-14	6.40977e-12	6.34485e-09	3.89563e-07
ENSG00000140740	-1.16927	5.30245e-14	7.14548e-12	6.37057e-09	3.90217e-07
ENSG00000278535	-1.06936	1.60181e-15	5.51742e-13	6.40388e-09	3.92019e-07
ENSG00000134324	1.22855	1.40061e-11	5.40847e-10	6.70709e-09	3.93585e-07
ENSG00000066468	-1.1335	3.2411e-11	1.10519e-09	6.5689e-09	3.94446e-07
ENSG00000007171	1.24811	7.10419e-16	3.11952e-13	6.55312e-09	3.96302e-07
ENSG00000154217	1.2521	1.10723e-13	9.95519e-12	7.18279e-09	4.01716e-07
ENSG00000140374	-1.12215	9.88814e-10	1.97984e-08	6.82185e-09	4.05275e-07
ENSG00000136026	1.12588	3.89831e-09	6.2915e-08	7.2979e-09	4.20087e-07
ENSG00000041982	1.25885	4.30769e-15	1.08898e-12	7.46786e-09	4.26915e-07
ENSG00000179314	-1.11957	4.17081e-14	5.8775e-12	7.63934e-09	4.33747e-07
ENSG00000128595	1.23636	2.38766e-15	6.76694e-13	7.83854e-09	4.35731e-07
ENSG00000163874	1.18343	1.51247e-13	1.55001e-11	7.74932e-09	4.35837e-07
ENSG00000134109	1.13492	1.44083e-11	5.58523e-10	8.32399e-09	4.49703e-07
ENSG00000138796	-1.09394	1.44273e-10	3.87821e-09	8.25908e-09	4.52954e-07
ENSG00000186854	-1.13129	7.79878e-14	9.32374e-12	8.32412e-09	4.55094e-07
ENSG00000198944	-1.04048	1.22904e-12	8.07449e-11	8.512e-09	4.5833e-07
ENSG00000135778	-1.1082	2.75561e-10	6.2145e-09	8.78744e-09	4.58585e-07
ENSG00000183044	-1.15872	2.47819e-11	8.7354e-10	8.7898e-09	4.67175e-07
ENSG00000124225	1.19472	2.24255e-12	1.31364e-10	8.72935e-09	4.68274e-07
ENSG00000196511	1.11532	2.33499e-09	3.83961e-08	9.33169e-09	4.70916e-07
ENSG00000154743	-1.07888	1.29264e-08	1.44545e-07	1.17772e-08	4.76829e-07
ENSG00000116459	-1.10463	1.54004e-10	4.12329e-09	9.05019e-09	4.78924e-07
ENSG00000148985	-1.15347	7.59561e-11	1.7955e-09	1.08735e-08	4.90248e-07
ENSG00000065911	1.22345	4.57697e-11	1.39436e-09	9.82603e-09	4.93455e-07
ENSG00000137819	-1.22461	6.23527e-13	4.57887e-11	9.49743e-09	4.94059e-07
ENSG00000101224	1.10841	1.91913e-11	7.17004e-10	9.60045e-09	4.94912e-07
ENSG00000221955	1.10954	2.21102e-08	2.49672e-07	1.10735e-08	4.95519e-07
ENSG00000086696	-1.17448	2.22545e-11	8.32484e-10	9.55377e-09	4.97305e-07
ENSG00000005001	1.30889	5.63007e-08	3.42579e-07	9.98153e-09	5.03083e-07
ENSG00000179222	1.0833	1.00352e-10	2.70437e-09	1.03421e-08	5.05147e-07
ENSG00000088280	-1.15049	3.05653e-09	5.06027e-08	1.03246e-08	5.09106e-07
ENSG00000136783	-1.10039	9.59062e-11	2.60294e-09	1.07544e-08	5.13397e-07
ENSG00000089220	-1.18008	5.69041e-09	8.68619e-08	1.01037e-08	5.14974e-07
ENSG00000157184	-1.12787	3.78708e-11	1.21616e-09	1.06568e-08	5.20898e-07
ENSG00000137267	1.15847	7.92977e-10	1.51147e-08	1.15592e-08	5.29267e-07
ENSG00000123472	-1.25994	2.68988e-12	1.39563e-10	1.0882e-08	5.29672e-07
ENSG00000110871	-1.1315	3.55331e-10	7.6437e-09	1.16473e-08	5.35891e-07
ENSG00000137673	1.17795	4.27286e-07	1.83552e-06	1.25364e-08	5.43033e-07
ENSG00000132170	-1.20151	3.71263e-15	9.95543e-13	1.12015e-08	5.47601e-07
ENSG00000184860	-1.19203	6.59298e-09	9.21764e-08	1.32706e-08	5.59835e-07
ENSG00000186198	-1.04805	1.31116e-12	8.85666e-11	1.16105e-08	5.6015e-07
ENSG00000070087	-1.01985	9.714e-13	5.99605e-11	1.28716e-08	5.63738e-07
ENSG00000005882	-1.21943	8.25487e-14	9.21316e-12	1.22431e-08	5.70832e-07
ENSG00000107819	1.00801	4.89058e-09	7.04042e-08	1.32093e-08	5.76407e-07
ENSG00000065308	1.00249	6.99955e-09	9.96093e-08	1.27658e-08	5.77041e-07
ENSG00000159840	1.03982	1.05586e-10	2.95966e-09	1.24727e-08	5.80135e-07
ENSG00000144802	1.17736	4.77631e-12	2.4194e-10	1.24834e-08	5.83104e-07
ENSG00000175600	-1.14829	2.0872e-10	4.73594e-09	1.38464e-08	5.85668e-07
ENSG00000170525	1.07205	1.06332e-14	2.1164e-12	1.32596e-08	5.87196e-07
ENSG00000165475	-1.08488	4.8006e-10	1.07117e-08	1.27092e-08	5.91285e-07
ENSG00000198964	1.22307	7.2368e-12	2.79333e-10	1.40464e-08	5.97808e-07
ENSG00000168610	1.04395	6.60482e-10	1.40036e-08	1.32426e-08	6.04623e-07
ENSG00000155324	-1.07111	6.06522e-12	2.72029e-10	1.41254e-08	6.09052e-07
ENSG00000070190	1.34097	4.38653e-12	2.06883e-10	1.45601e-08	6.25138e-07
ENSG00000060558	1.22149	6.6607e-14	7.12105e-12	1.58991e-08	6.42763e-07
ENSG00000142657	1.06874	2.34741e-11	8.29551e-10	1.52223e-08	6.43239e-07
ENSG00000135220	-0.813089	1.56951e-10	4.13297e-09	1.45585e-08	6.4514e-07
ENSG00000172270	-1.12402	1.04958e-09	2.10747e-08	1.46057e-08	6.49974e-07
ENSG00000155660	1.20949	4.69462e-14	6.52278e-12	1.49314e-08	6.51664e-07
ENSG00000164919	-1.03413	6.43228e-09	9.64856e-08	1.49466e-08	6.54222e-07
ENSG00000014641	-1.01795	2.94945e-08	3.40209e-07	1.5725e-08	6.63196e-07
ENSG00000181481	-1.10005	5.78834e-09	8.07814e-08	1.73252e-08	6.64542e-07
ENSG00000117118	-1.13772	1.86381e-11	7.05253e-10	1.58057e-08	6.69918e-07
ENSG00000106351	-1.0858	1.0938e-13	1.19632e-11	1.59302e-08	6.71675e-07
ENSG00000198804	-1.11889	9.83407e-12	4.38641e-10	1.55082e-08	6.75426e-07
ENSG00000124688	-1.106	1.11058e-10	2.66916e-09	1.83485e-08	6.9305e-07
ENSG00000110063	1.06002	4.0837e-08	4.23581e-07	1.88684e-08	7.01132e-07
ENSG00000106348	1.08971	6.35012e-11	1.82596e-09	1.76578e-08	7.03012e-07
ENSG00000101670	1.12804	1.44399e-11	5.41237e-10	1.85504e-08	7.31639e-07
ENSG00000058262	1.19662	1.11785e-14	2.17233e-12	1.83054e-08	7.31688e-07
ENSG00000149968	1.18288	4.70955e-08	2.77513e-07	1.90661e-08	7.32002e-07
ENSG00000151929	1.05598	9.00454e-09	1.23161e-07	1.92584e-08	7.40009e-07
ENSG00000184640	1.03572	9.6783e-11	2.73457e-09	1.91172e-08	7.47438e-07
ENSG00000139540	-1.05309	9.95258e-13	7.20302e-11	1.85659e-08	7.48999e-07
ENSG00000165269	-1.16735	5.63755e-16	2.40506e-13	1.8978e-08	7.49763e-07
ENSG00000116663	1.04899	2.31716e-10	5.27603e-09	2.12772e-08	7.60405e-07
ENSG00000104325	-1.13991	5.8065e-11	1.76756e-09	1.97161e-08	7.6241e-07
ENSG00000109618	-1.0272	1.11662e-09	1.94859e-08	2.23484e-08	7.67846e-07
ENSG00000111684	-1.13332	5.46198e-07	4.07998e-06	2.07091e-08	7.73144e-07
ENSG00000179218	1.14093	6.12698e-14	7.99876e-12	1.96377e-08	7.76909e-07
ENSG00000166183	-1.00278	6.9597e-11	1.57489e-09	2.04668e-08	7.7849e-07
ENSG00000196588	1.03389	9.91195e-10	1.79105e-08	2.33811e-08	7.91013e-07
ENSG00000170190	-1.10159	5.08336e-11	1.55262e-09	2.10799e-08	7.92146e-07
ENSG00000132481	1.06977	2.63381e-08	2.99177e-07	2.26431e-08	8.02242e-07
ENSG00000143641	0.990654	5.2439e-09	7.94029e-08	2.2589e-08	8.17403e-07
ENSG00000026652	1.12816	2.14451e-09	3.57658e-08	2.29578e-08	8.22302e-07
ENSG00000151376	-1.10132	5.92358e-09	8.32176e-08	2.39097e-08	8.24895e-07
ENSG00000169714	-0.996342	3.04427e-07	2.49444e-06	2.29776e-08	8.25837e-07
ENSG00000204219	-0.999277	6.99674e-13	5.40034e-11	2.22158e-08	8.33383e-07
ENSG00000131828	-1.12684	6.75527e-13	4.92306e-11	2.31051e-08	8.40329e-07
ENSG00000006740	-1.00118	1.25864e-12	8.4445e-11	2.29622e-08	8.4066e-07
ENSG00000148218	-1.16718	3.37183e-10	7.60002e-09	2.35497e-08	8.45853e-07
ENSG00000167105	1.0655	2.92601e-10	6.36357e-09	2.51459e-08	8.49983e-07
ENSG00000185499	1.09781	4.66516e-08	5.06555e-07	2.31913e-08	8.59215e-07
ENSG00000101187	1.11833	6.49911e-12	2.8504e-10	2.59358e-08	8.62229e-07
ENSG00000187097	-1.04402	1.14075e-12	8.09096e-11	2.33891e-08	8.62855e-07
ENSG00000138095	-1.0217	1.65808e-09	3.04459e-08	2.42576e-08	8.64849e-07
ENSG00000137960	-1.02946	6.47818e-11	1.89406e-09	2.50532e-08	8.65778e-07
ENSG00000034152	0.943408	3.68869e-10	8.16547e-09	2.58062e-08	8.69961e-07
ENSG00000116260	1.12412	3.48597e-08	3.97054e-07	2.39615e-08	8.74315e-07
ENSG00000196562	0.92944	7.6076e-07	5.55352e-06	2.60741e-08	8.86661e-07
ENSG00000148343	-1.13731	6.69974e-11	1.97508e-09	2.55441e-08	8.92061e-07
ENSG00000133048	1.16074	3.61599e-10	4.82079e-09	2.56781e-08	8.93434e-07
ENSG00000134851	1.13575	1.80472e-10	4.54794e-09	2.60146e-08	8.96371e-07
ENSG00000169129	1.08252	2.37547e-08	2.72189e-07	2.75201e-08	8.99428e-07
ENSG00000110955	-1.1361	1.2783e-13	1.38905e-11	2.54926e-08	9.07379e-07
ENSG00000125246	-1.09435	7.92051e-12	3.1501e-10	2.76639e-08	9.1391e-07
ENSG00000152766	1.06329	4.98446e-10	1.07379e-08	2.68815e-08	9.15212e-07
ENSG00000122711	1.08996	2.76052e-08	3.26688e-07	2.59573e-08	9.18597e-07
ENSG00000128311	-1.11512	1.21786e-12	8.52628e-11	2.60965e-08	9.20359e-07
ENSG00000006118	1.02491	2.69503e-11	8.4052e-10	2.84222e-08	9.21743e-07
ENSG00000173432	1.07135	2.30362e-07	1.56001e-06	2.82016e-08	9.27826e-07
ENSG00000241224	-1.04422	6.65344e-12	2.88594e-10	2.83376e-08	9.33486e-07
ENSG00000160746	-1.05749	2.32767e-11	8.12931e-10	2.77315e-08	9.34476e-07
ENSG00000135821	1.00498	3.87633e-11	1.3002e-09	2.76941e-08	9.4318e-07
ENSG00000145391	1.01117	2.2e-08	2.56769e-07	2.9045e-08	9.48871e-07
ENSG00000135070	-1.04878	2.56325e-08	2.7613e-07	3.32212e-08	9.6284e-07
ENSG00000157613	1.0487	3.29681e-08	3.77534e-07	2.86917e-08	9.72662e-07
ENSG00000177191	-1.01932	3.61058e-12	1.88166e-10	2.96049e-08	9.77377e-07
ENSG00000169991	1.07266	6.90797e-10	1.32993e-08	3.238e-08	9.77418e-07
ENSG00000172340	-1.05889	3.7164e-10	8.6737e-09	2.93155e-08	9.81949e-07
ENSG00000188157	0.963321	3.99566e-08	4.40299e-07	3.11995e-08	1.00994e-06
ENSG00000085117	1.08912	3.97201e-12	2.0122e-10	3.17206e-08	1.01516e-06
ENSG00000101294	1.16642	5.98043e-14	7.33024e-12	3.23448e-08	1.01822e-06
ENSG00000163191	1.13594	7.99094e-13	6.03083e-11	3.11355e-08	1.01905e-06
ENSG00000139514	1.00323	3.68322e-10	8.31877e-09	3.27464e-08	1.02408e-06
ENSG00000128928	-1.04048	7.81083e-10	1.54829e-08	3.31213e-08	1.02702e-06
ENSG00000197930	0.952227	7.07968e-12	3.3263e-10	3.23041e-08	1.03118e-06
ENSG00000077232	1.11134	5.93942e-10	1.26658e-08	3.21659e-08	1.03245e-06
ENSG00000115170	1.1133	9.5471e-11	2.2754e-09	3.687e-08	1.0416e-06
ENSG00000112977	1.05815	2.98569e-09	4.90062e-08	3.38634e-08	1.04788e-06
ENSG00000178719	1.13427	8.05042e-12	3.57463e-10	3.3557e-08	1.05688e-06
ENSG00000163739	1.26251	1.32764e-13	1.06971e-11	3.49084e-08	1.06282e-06
ENSG00000065154	-1.01931	1.47488e-08	1.85771e-07	3.6785e-08	1.09002e-06
ENSG00000215182	1.00982	1.66526e-06	8.28338e-06	3.60473e-08	1.09052e-06
ENSG00000151093	-1.02705	9.36983e-08	7.97658e-07	4.55402e-08	1.09994e-06
ENSG00000254087	1.15574	1.38933e-13	1.42409e-11	3.62343e-08	1.10095e-06
ENSG00000153303	-1.01921	8.39149e-14	9.99939e-12	3.60109e-08	1.11095e-06
ENSG00000196372	-1.10867	1.17251e-11	4.62263e-10	3.71532e-08	1.11159e-06
ENSG00000143546	1.01617	2.62371e-06	1.02182e-05	3.94776e-08	1.11896e-06
ENSG00000066135	-1.13824	5.89621e-12	2.22114e-10	4.07481e-08	1.12685e-06
ENSG00000189060	-0.976134	2.37277e-12	1.40152e-10	3.72784e-08	1.12996e-06
ENSG00000167861	1.02924	1.47107e-08	1.87288e-07	3.86394e-08	1.13166e-06
ENSG00000176658	-1.07286	3.84058e-12	2.09765e-10	3.68018e-08	1.1322e-06
ENSG00000118523	0.993439	3.24937e-06	1.98481e-05	3.8137e-08	1.13347e-06
ENSG00000130164	1.00701	1.17541e-09	2.2804e-08	3.81161e-08	1.14483e-06
ENSG00000096872	-0.99624	2.64957e-09	3.99101e-08	4.29905e-08	1.14526e-06
ENSG00000165376	1.09475	4.90952e-07	2.60024e-06	4.29018e-08	1.14806e-06
ENSG00000182158	1.04151	1.35152e-09	2.51801e-08	3.90517e-08	1.15144e-06
ENSG00000198894	-1.14407	5.4014e-12	2.5223e-10	4.03136e-08	1.17312e-06
ENSG00000144120	-1.07194	8.37629e-11	2.06102e-09	4.4571e-08	1.17847e-06
ENSG00000079337	1.09211	7.60068e-08	6.86746e-07	4.29764e-08	1.18212e-06
ENSG00000171223	1.01927	8.66115e-09	1.23498e-07	4.0359e-08	1.18707e-06
ENSG00000103534	1.02971	1.09548e-09	2.15409e-08	4.1241e-08	1.19103e-06
ENSG00000160182	1.04676	6.08143e-08	6.33276e-07	4.02731e-08	1.19257e-06
ENSG00000075142	-1.01693	3.44419e-10	8.18167e-09	4.03845e-08	1.1944e-06
ENSG00000143416	-0.990779	1.122e-13	1.26486e-11	4.04127e-08	1.19731e-06
ENSG00000147852	-1.06244	2.94191e-09	3.43988e-08	4.27818e-08	1.19765e-06
ENSG00000130414	-1.08505	1.30992e-11	5.30459e-10	4.16419e-08	1.20704e-06
ENSG00000169710	0.992048	1.74356e-08	2.19442e-07	4.22275e-08	1.21402e-06
ENSG00000109610	1.00508	4.01172e-08	4.40473e-07	4.29134e-08	1.22646e-06
ENSG00000101856	-1.07191	2.07599e-10	5.18272e-09	4.30994e-08	1.22677e-06
ENSG00000004455	-1.05423	7.12987e-09	1.02045e-07	4.37564e-08	1.22766e-06
ENSG00000084652	1.02006	1.36081e-09	2.31525e-08	4.63999e-08	1.22832e-06
ENSG00000132313	-1.05017	1.3364e-11	5.16089e-10	4.4092e-08	1.22955e-06
ENSG00000111266	-1.06657	3.33616e-10	7.66462e-09	4.36811e-08	1.23228e-06
ENSG00000135549	-0.910901	3.6466e-12	2.00232e-10	4.36937e-08	1.24977e-06
ENSG00000141385	-1.08356	4.31858e-13	3.38852e-11	4.51437e-08	1.25347e-06
ENSG00000196188	1.04066	5.42483e-09	8.38919e-08	4.54187e-08	1.28088e-06
ENSG00000123358	0.825323	5.64138e-05	0.000240443	4.81669e-08	1.28167e-06
ENSG00000158467	-1.05308	3.04303e-11	1.07962e-09	4.613e-08	1.29657e-06
ENSG00000133028	-1.02783	5.01202e-08	5.17475e-07	5.05959e-08	1.29802e-06
ENSG00000167699	-1.04767	3.25962e-10	7.17064e-09	4.93518e-08	1.29804e-06
ENSG00000112299	1.13387	1.98818e-08	2.39787e-07	4.76931e-08	1.30224e-06
ENSG00000018610	-0.983012	4.02078e-08	3.78753e-07	6.19959e-08	1.30511e-06
ENSG00000105063	0.970439	9.61705e-08	9.22291e-07	4.93259e-08	1.32376e-06
ENSG00000156049	1.05005	1.70429e-07	1.46345e-06	5.52628e-08	1.32981e-06
ENSG00000088682	-1.05322	1.40075e-12	8.67809e-11	4.99589e-08	1.33583e-06
ENSG00000144567	-1.09383	1.11001e-11	4.55514e-10	4.99119e-08	1.34439e-06
ENSG00000104059	-0.827992	2.02896e-08	1.39636e-07	5.16638e-08	1.34537e-06
ENSG00000108352	-1.0185	2.34348e-13	2.23045e-11	4.99939e-08	1.35375e-06
ENSG00000146729	-0.986321	1.09701e-09	2.02196e-08	5.35244e-08	1.36281e-06
ENSG00000067704	-1.02247	1.61197e-09	2.90633e-08	5.24383e-08	1.36989e-06
ENSG00000196502	-1.03697	2.54796e-12	1.50663e-10	5.08852e-08	1.37223e-06
ENSG00000148730	-1.14119	9.36828e-12	4.13186e-10	5.09238e-08	1.37257e-06
ENSG00000114107	-0.978465	1.54668e-08	1.79054e-07	6.0032e-08	1.37413e-06
ENSG00000121057	-1.02257	3.14473e-13	2.78402e-11	5.22557e-08	1.38058e-06
ENSG00000108187	-1.05093	1.22365e-10	3.36366e-09	5.15749e-08	1.38328e-06
ENSG00000140105	1.00655	6.26654e-14	8.17507e-12	5.2673e-08	1.39712e-06
ENSG00000067057	0.94608	3.81662e-08	4.23539e-07	5.38131e-08	1.40829e-06
ENSG00000100814	-0.944161	3.26306e-08	3.43312e-07	6.15613e-08	1.40889e-06
ENSG00000010278	-1.0797	6.17262e-12	3.00817e-10	5.35758e-08	1.41769e-06
ENSG00000072133	-0.846468	1.60349e-09	2.71962e-08	5.79975e-08	1.41799e-06
ENSG00000088367	-1.13852	8.40977e-09	1.17431e-07	5.51517e-08	1.42832e-06
ENSG00000130558	1.00455	1.64007e-09	2.85944e-08	5.83298e-08	1.43857e-06
ENSG00000179750	-1.06178	2.25947e-09	3.61666e-08	5.72732e-08	1.4443e-06
ENSG00000124615	-1.14271	8.34835e-08	8.07027e-07	5.81847e-08	1.46492e-06
ENSG00000065485	0.975949	2.27339e-08	2.58536e-07	6.10526e-08	1.46742e-06
ENSG00000091490	0.945849	1.21998e-09	2.32362e-08	5.84643e-08	1.47303e-06
ENSG00000120075	-1.00885	2.57917e-10	5.80336e-09	6.01801e-08	1.47308e-06
ENSG00000076258	-0.964946	1.10851e-10	2.76303e-09	6.35496e-08	1.47535e-06
ENSG00000117791	-1.06248	7.10202e-11	1.899e-09	6.00947e-08	1.47639e-06
ENSG00000165629	-1.04434	1.09213e-09	2.15783e-08	5.8573e-08	1.48801e-06
ENSG00000162366	1.23557	2.93026e-12	1.69213e-10	5.81874e-08	1.48902e-06
ENSG00000140577	0.980325	1.7538e-08	2.01482e-07	6.94242e-08	1.49138e-06
ENSG00000112902	-1.08077	2.08275e-09	3.67159e-08	5.85788e-08	1.49143e-06
ENSG00000185338	1.17364	2.83808e-12	1.32133e-10	6.17971e-08	1.50384e-06
ENSG00000091140	-0.947429	1.16292e-09	2.22261e-08	6.20142e-08	1.52768e-06
ENSG00000141736	-1.03467	4.02761e-12	2.16034e-10	6.07468e-08	1.53307e-06
ENSG00000100129	-0.974062	6.9923e-09	1.00019e-07	6.36102e-08	1.54095e-06
ENSG00000090263	-0.953428	1.11525e-07	1.02788e-06	6.65918e-08	1.55989e-06
ENSG00000017483	0.966095	4.61023e-08	4.8177e-07	6.61925e-08	1.57413e-06
ENSG00000100380	-1.02016	6.80332e-07	4.92713e-06	6.94823e-08	1.58096e-06
ENSG00000069399	1.03016	3.85739e-11	1.26336e-09	6.59893e-08	1.58738e-06
ENSG00000175198	-1.05183	7.64111e-09	1.08024e-07	6.69307e-08	1.59882e-06
ENSG00000188257	1.02781	1.46208e-07	1.34102e-06	6.47121e-08	1.59961e-06
ENSG00000088826	0.994224	8.07936e-11	2.0891e-09	7.15629e-08	1.61249e-06
ENSG00000118705	1.0973	1.10569e-11	4.67111e-10	6.65981e-08	1.61515e-06
ENSG00000163359	1.09567	2.18765e-11	8.23202e-10	6.68408e-08	1.62885e-06
ENSG00000157045	-1.01445	8.22489e-09	1.03396e-07	7.44877e-08	1.63477e-06
ENSG00000177380	-1.05107	2.54846e-09	4.05339e-08	7.25709e-08	1.64977e-06
ENSG00000154978	0.945538	1.1266e-09	2.07863e-08	7.36091e-08	1.65217e-06
ENSG00000170689	-0.924055	2.07766e-11	7.60004e-10	7.08943e-08	1.65874e-06
ENSG00000166797	-0.957757	3.75322e-07	2.94505e-06	7.41253e-08	1.67055e-06
ENSG00000140948	-1.03939	1.45873e-09	2.59397e-08	7.28066e-08	1.6749e-06
ENSG00000077514	1.05663	6.50091e-11	1.54623e-09	8.15872e-08	1.68633e-06
ENSG00000152990	-1.0492	1.32997e-12	8.49109e-11	7.23777e-08	1.69363e-06
ENSG00000152465	-1.08513	3.60303e-11	1.0552e-09	7.87671e-08	1.71775e-06
ENSG00000179163	-1.00872	5.76728e-11	1.80823e-09	7.32142e-08	1.7223e-06
ENSG00000187091	-1.10214	1.31398e-14	2.57412e-12	7.5671e-08	1.74733e-06
ENSG00000122861	0.963757	1.22764e-11	5.00293e-10	7.75282e-08	1.76274e-06
ENSG00000141338	-0.946631	2.48608e-08	2.86808e-07	7.76958e-08	1.76927e-06
ENSG00000170270	-0.93679	1.10755e-07	9.89281e-07	8.72593e-08	1.78792e-06
ENSG00000013588	0.968928	1.67572e-08	2.15283e-07	7.82612e-08	1.79822e-06
ENSG00000014914	-1.02574	2.13658e-12	1.2869e-10	8.26646e-08	1.8513e-06
ENSG00000204267	1.04606	1.44425e-08	1.85351e-07	8.44039e-08	1.85153e-06
ENSG00000152642	-0.9286	2.99832e-11	1.04882e-09	8.36578e-08	1.86043e-06
ENSG00000060138	1.00648	1.66784e-09	2.88254e-08	8.78405e-08	1.87057e-06
ENSG00000130589	0.920561	3.13352e-07	2.55469e-06	8.54985e-08	1.87664e-06
ENSG00000165272	0.913449	2.71231e-06	1.6483e-05	8.77056e-08	1.88503e-06
ENSG00000168916	-0.989155	5.13658e-08	4.97606e-07	8.84144e-08	1.88647e-06
ENSG00000197442	1.0039	2.77377e-07	2.24368e-06	9.31095e-08	1.89419e-06
ENSG00000154822	-0.956235	4.59304e-10	9.39878e-09	9.12446e-08	1.89816e-06
ENSG00000119408	0.933517	1.16812e-07	1.00277e-06	9.46599e-08	1.89981e-06
ENSG00000187210	-0.970249	1.35638e-08	1.72159e-07	8.83128e-08	1.90005e-06
ENSG00000198788	0.988344	1.53426e-07	1.39722e-06	8.50918e-08	1.90222e-06
ENSG00000156381	-1.01246	4.86573e-14	6.75172e-12	8.65831e-08	1.90455e-06
ENSG00000104419	-1.02211	9.79487e-08	9.5044e-07	8.60898e-08	1.91343e-06
ENSG00000213741	-0.802238	1.20236e-05	6.29245e-05	8.73833e-08	1.92548e-06
ENSG00000164825	-1.00802	2.23696e-09	2.23497e-08	8.90825e-08	1.92922e-06
ENSG00000165209	-0.971534	1.24207e-08	1.49079e-07	9.86279e-08	1.93265e-06
ENSG00000026508	1.05743	5.74112e-12	2.82055e-10	8.81324e-08	1.93751e-06
ENSG00000063176	-0.963623	4.20815e-09	6.4497e-08	9.11708e-08	1.93982e-06
ENSG00000121897	-0.955789	3.03878e-09	4.44332e-08	9.97456e-08	1.94133e-06
ENSG00000138674	0.834518	9.79548e-06	5.18823e-05	9.25525e-08	1.95257e-06
ENSG00000173039	0.914878	3.49844e-08	3.69747e-07	9.5311e-08	1.954e-06
ENSG00000068078	-0.964531	2.51225e-13	2.33587e-11	9.02512e-08	1.95414e-06
ENSG00000185133	-0.953564	2.4912e-12	1.40387e-10	9.14993e-08	1.95673e-06
ENSG00000112304	-1.05242	9.26436e-12	3.6506e-10	9.31194e-08	1.95735e-06
ENSG00000100889	-0.980299	1.16615e-12	8.06516e-11	9.01119e-08	1.96398e-06
ENSG00000108821	1.02779	5.00086e-11	1.62127e-09	9.03147e-08	1.97377e-06
ENSG00000003402	0.934506	2.69524e-08	3.03664e-07	9.66841e-08	1.97627e-06
ENSG00000168306	-1.06396	1.89805e-10	4.26964e-09	9.6762e-08	1.98675e-06
ENSG00000150054	-0.989013	7.50375e-08	7.41183e-07	9.50318e-08	1.98978e-06
ENSG00000001626	-0.836338	2.47389e-11	9.04678e-10	9.31224e-08	2.00231e-06
ENSG00000134470	1.06861	1.39244e-10	3.34879e-09	9.88941e-08	2.00971e-06
ENSG00000164684	-0.938407	2.2699e-12	1.29338e-10	9.54728e-08	2.01067e-06
ENSG00000172366	-1.01627	1.05641e-09	2.07003e-08	9.46623e-08	2.02197e-06
ENSG00000100644	1.02858	4.11593e-10	9.39414e-09	9.51834e-08	2.03123e-06
ENSG00000152078	-0.934002	9.36061e-11	2.68603e-09	9.61874e-08	2.04002e-06
ENSG00000198899	-1.00118	7.58984e-10	1.60871e-08	9.55051e-08	2.04917e-06
ENSG00000154518	-0.974181	4.61271e-10	1.04481e-08	9.6511e-08	2.05588e-06
ENSG00000180011	-1.05631	8.71476e-12	3.49643e-10	9.99555e-08	2.05756e-06
ENSG00000095209	-0.99789	9.29988e-09	1.13823e-07	1.02952e-07	2.06369e-06
ENSG00000184434	-0.912059	2.58581e-11	9.37812e-10	9.91505e-08	2.08238e-06
ENSG00000106484	-0.900784	1.13677e-07	1.02077e-06	1.05094e-07	2.09067e-06
ENSG00000122203	-1.09389	1.8716e-10	4.36261e-09	1.03326e-07	2.0926e-06
ENSG00000146039	-0.901998	5.09924e-12	2.49667e-10	9.94992e-08	2.09441e-06
ENSG00000162735	-1.06758	2.02185e-08	2.28199e-07	1.07669e-07	2.10753e-06
ENSG00000169562	-0.923606	1.21423e-10	3.32292e-09	1.02632e-07	2.12504e-06
ENSG00000172216	0.969208	3.95083e-11	1.27413e-09	1.06143e-07	2.1452e-06
ENSG00000123739	-1.01544	6.63149e-11	1.61683e-09	1.16472e-07	2.1474e-06
ENSG00000056972	-1.06297	3.57284e-08	3.92164e-07	1.06239e-07	2.14941e-06
ENSG00000072310	0.911558	5.06464e-07	3.87551e-06	1.05197e-07	2.15002e-06
ENSG00000140564	0.958498	1.05111e-07	1.00121e-06	1.0419e-07	2.15178e-06
ENSG00000135636	1.05242	9.41674e-11	2.44134e-09	1.10897e-07	2.18471e-06
ENSG00000100568	-1.03147	1.61552e-09	2.70853e-08	1.12135e-07	2.19334e-06
ENSG00000157978	-0.952833	1.04443e-09	1.92386e-08	1.12541e-07	2.19411e-06
ENSG00000167792	-0.987215	3.46745e-09	5.7215e-08	1.07999e-07	2.21537e-06
ENSG00000205629	-0.995712	3.80102e-09	5.67832e-08	1.1305e-07	2.22634e-06
ENSG00000173852	0.98038	1.94664e-09	3.28173e-08	1.16451e-07	2.2466e-06
ENSG00000117528	-0.942748	7.99971e-10	1.64817e-08	1.11361e-07	2.24757e-06
ENSG00000129116	0.973826	2.69745e-08	3.09601e-07	1.13034e-07	2.25939e-06
ENSG00000168389	0.900813	3.71213e-07	2.94811e-06	1.14355e-07	2.25962e-06
ENSG00000095319	1.00499	2.00353e-08	2.33178e-07	1.19252e-07	2.26751e-06
ENSG00000109321	0.992312	5.43717e-08	5.66694e-07	1.13662e-07	2.27211e-06
ENSG00000132561	-0.897566	1.58666e-08	2.02311e-07	1.13613e-07	2.27663e-06
ENSG00000166959	-0.98154	2.35231e-09	4.0755e-08	1.13692e-07	2.27815e-06
ENSG00000122126	-0.957244	1.28092e-09	2.29418e-08	1.18807e-07	2.2799e-06
ENSG00000142871	1.0179	2.76919e-06	1.27616e-05	1.15995e-07	2.28047e-06
ENSG00000154122	-1.03192	4.13904e-08	4.49575e-07	1.15596e-07	2.2918e-06
ENSG00000111846	-1.03574	4.9707e-07	3.73745e-06	1.19264e-07	2.29202e-06
ENSG00000165280	1.05875	1.35296e-12	8.73767e-11	1.16e-07	2.29596e-06
ENSG00000102837	0.81059	7.72304e-06	4.27404e-05	1.13755e-07	2.29978e-06
ENSG00000112079	-1.03839	7.43246e-08	7.37237e-07	1.1711e-07	2.30967e-06
ENSG00000132305	-1.07221	2.16254e-10	5.19781e-09	1.17149e-07	2.31045e-06
ENSG00000128335	1.02411	6.95378e-12	3.1974e-10	1.16914e-07	2.31143e-06
ENSG00000110719	0.943872	4.28726e-08	4.66617e-07	1.16694e-07	2.31768e-06
ENSG00000177694	-0.944735	3.55748e-08	3.58914e-07	1.2906e-07	2.31894e-06
ENSG00000162889	0.886152	3.64376e-11	1.20306e-09	1.20167e-07	2.32378e-06
ENSG00000183773	-0.950042	2.29449e-12	1.38389e-10	1.17897e-07	2.34611e-06
ENSG00000067113	-0.973576	2.03303e-09	3.4704e-08	1.21497e-07	2.35226e-06
ENSG00000113273	1.06557	3.24053e-09	4.80017e-08	1.25526e-07	2.35893e-06
ENSG00000117614	-0.867982	7.59165e-07	5.36917e-06	1.29032e-07	2.37067e-06
ENSG00000122779	-0.962905	2.40116e-07	1.94873e-06	1.33393e-07	2.40232e-06
ENSG00000157227	0.94326	8.44966e-11	2.47836e-09	1.24638e-07	2.42658e-06
ENSG00000213722	-0.988405	2.74092e-09	4.65936e-08	1.2461e-07	2.43233e-06
ENSG00000155846	-0.939393	3.07705e-10	7.04252e-09	1.31257e-07	2.47382e-06
ENSG00000141447	-1.01064	9.11398e-10	1.67701e-08	1.33713e-07	2.48753e-06
ENSG00000077721	-0.982787	6.67275e-08	6.70063e-07	1.32633e-07	2.49927e-06
ENSG00000198363	0.954752	1.50201e-08	1.92818e-07	1.31431e-07	2.50462e-06
ENSG00000106004	-1.00415	1.71614e-09	2.67345e-08	1.36738e-07	2.50506e-06
ENSG00000182919	-1.00144	6.36556e-09	8.93304e-08	1.34684e-07	2.50844e-06
ENSG00000173918	0.93572	1.69411e-07	1.46946e-06	1.3641e-07	2.52209e-06
ENSG00000164054	0.925159	5.41268e-10	1.14728e-08	1.35025e-07	2.52748e-06
ENSG00000104823	-0.9852	1.05459e-10	2.96126e-09	1.32171e-07	2.52886e-06
ENSG00000160712	-0.973293	8.47684e-08	8.25141e-07	1.35139e-07	2.53056e-06
ENSG00000167114	-1.03064	1.35764e-07	1.24757e-06	1.3357e-07	2.53413e-06
ENSG00000182492	1.04441	3.65921e-11	1.21242e-09	1.35547e-07	2.5659e-06
ENSG00000059377	1.00291	4.93153e-09	7.18326e-08	1.39727e-07	2.56717e-06
ENSG00000136710	-1.03864	4.68819e-10	9.55311e-09	1.39893e-07	2.56724e-06
ENSG00000101417	-1.00419	9.73122e-12	3.44727e-10	1.49559e-07	2.56743e-06
ENSG00000189221	-0.929464	5.60051e-13	4.59878e-11	1.35826e-07	2.58918e-06
ENSG00000181649	0.965271	2.07459e-09	3.57636e-08	1.42846e-07	2.62028e-06
ENSG00000198712	-1.05473	2.92216e-11	1.04777e-09	1.38749e-07	2.63299e-06
ENSG00000162493	1.0517	4.09338e-11	1.14349e-09	1.42448e-07	2.63462e-06
ENSG00000173890	-0.944076	3.45213e-10	8.02418e-09	1.41317e-07	2.63561e-06
ENSG00000167315	-0.919524	1.70315e-08	2.17802e-07	1.40314e-07	2.64318e-06
ENSG00000130312	-1.03096	2.41302e-09	4.02847e-08	1.4354e-07	2.65406e-06
ENSG00000101019	-0.997749	1.34028e-08	1.57845e-07	1.54135e-07	2.66628e-06
ENSG00000180398	0.940694	1.49283e-09	2.47523e-08	1.5346e-07	2.66947e-06
ENSG00000127184	-0.922303	3.16586e-07	2.6016e-06	1.43843e-07	2.68916e-06
ENSG00000106070	0.951052	6.75127e-08	6.33858e-07	1.63068e-07	2.7406e-06
ENSG00000162734	1.0029	1.89627e-11	7.14455e-10	1.50575e-07	2.75027e-06
ENSG00000125863	-0.983645	4.99744e-11	1.45768e-09	1.56328e-07	2.76734e-06
ENSG00000112658	0.917145	3.427e-08	3.60692e-07	1.64511e-07	2.78728e-06
ENSG00000104870	-1.06182	1.31486e-09	2.54017e-08	1.52147e-07	2.80058e-06
ENSG00000126351	-0.931423	3.16298e-09	4.99068e-08	1.58104e-07	2.80124e-06
ENSG00000033100	0.922195	3.26873e-07	2.58756e-06	1.6265e-07	2.8014e-06
ENSG00000162434	0.965442	3.06227e-09	5.02422e-08	1.5641e-07	2.81821e-06
ENSG00000181467	0.940026	2.32805e-08	2.35893e-07	1.74315e-07	2.82082e-06
ENSG00000164024	-0.984273	1.49968e-09	2.56677e-08	1.63781e-07	2.83638e-06
ENSG00000118503	0.938121	7.7765e-09	1.06686e-07	1.59619e-07	2.83657e-06
ENSG00000144040	-1.01103	2.1033e-08	2.3858e-07	1.67291e-07	2.8645e-06
ENSG00000114650	-1.008	9.28289e-12	3.981e-10	1.6173e-07	2.8952e-06
ENSG00000065833	0.995085	9.55518e-09	1.3103e-07	1.62804e-07	2.89556e-06
ENSG00000161638	1.0595	1.34393e-10	3.57556e-09	1.62888e-07	2.90529e-06
ENSG00000169957	-1.01307	1.78698e-11	6.6005e-10	1.66229e-07	2.93696e-06
ENSG00000114019	0.931092	1.47973e-06	9.70693e-06	1.75897e-07	2.95166e-06
ENSG00000176153	0.964152	1.74515e-08	2.22789e-07	1.64633e-07	2.95233e-06
ENSG00000068724	0.99981	9.5021e-08	8.99993e-07	1.70544e-07	2.95939e-06
ENSG00000136802	0.864396	1.03336e-06	7.08986e-06	1.77166e-07	2.9758e-06
ENSG00000116251	-0.907011	4.18513e-07	3.2875e-06	1.6923e-07	2.97747e-06
ENSG00000170017	0.874164	7.9233e-08	7.26826e-07	1.87481e-07	2.99255e-06
ENSG00000107537	-1.044	1.5098e-10	3.9207e-09	1.7009e-07	3.00659e-06
ENSG00000148660	-1.0031	1.28042e-10	3.20805e-09	1.76949e-07	3.00736e-06
ENSG00000141026	-0.974615	8.78803e-09	1.08241e-07	1.91385e-07	3.07447e-06
ENSG00000139684	-0.955347	1.86309e-07	1.60569e-06	1.82298e-07	3.09455e-06
ENSG00000100417	-1.00125	5.08555e-11	1.54214e-09	1.81283e-07	3.10402e-06
ENSG00000138772	0.954589	9.08478e-08	8.77962e-07	1.8456e-07	3.15739e-06
ENSG00000138193	-0.91966	1.14776e-11	4.84914e-10	1.83685e-07	3.16039e-06
ENSG00000160190	0.923758	1.85163e-07	1.62354e-06	1.83467e-07	3.16628e-06
ENSG00000157111	-0.899826	8.05261e-11	2.38435e-09	1.85667e-07	3.19649e-06
ENSG00000150457	0.930499	1.38544e-06	8.61201e-06	2.02724e-07	3.19938e-06
ENSG00000111271	-1.05425	6.85837e-10	1.3006e-08	1.92318e-07	3.2104e-06
ENSG00000173153	-0.964549	1.9655e-10	5.01643e-09	1.87368e-07	3.21769e-06
ENSG00000158864	-0.967878	3.13266e-10	7.37102e-09	1.89178e-07	3.23125e-06
ENSG00000204308	-1.05045	7.85457e-11	2.26176e-09	1.89819e-07	3.24382e-06
ENSG00000162298	0.939046	1.72713e-08	2.16005e-07	1.93685e-07	3.25142e-06
ENSG00000118777	-0.956032	1.51446e-13	1.58021e-11	1.88915e-07	3.25382e-06
ENSG00000077150	0.993122	1.01819e-11	4.29455e-10	1.9712e-07	3.28088e-06
ENSG00000075234	-0.908667	6.13118e-11	1.86612e-09	1.93962e-07	3.28277e-06
ENSG00000164221	-0.9536	9.33144e-09	1.05524e-07	2.31314e-07	3.31223e-06
ENSG00000117394	0.919195	1.52902e-09	2.82119e-08	1.98178e-07	3.32401e-06
ENSG00000136044	-0.91876	6.5534e-11	2.00365e-09	1.95966e-07	3.32737e-06
ENSG00000132437	-0.935803	1.28752e-11	5.23063e-10	2.00752e-07	3.35423e-06
ENSG00000161395	-0.996155	3.23142e-10	7.541e-09	2.02569e-07	3.39863e-06
ENSG00000168394	0.88716	6.94679e-07	5.16717e-06	2.01406e-07	3.40005e-06
ENSG00000103888	0.928655	1.37522e-11	5.20249e-10	2.15729e-07	3.40033e-06
ENSG00000187231	0.954232	5.15078e-07	3.80463e-06	2.23008e-07	3.41092e-06
ENSG00000078070	-0.927778	7.61396e-09	9.27195e-08	2.31953e-07	3.42788e-06
ENSG00000188549	-0.895566	4.67436e-08	4.79607e-07	2.12822e-07	3.44287e-06
ENSG00000169174	0.90672	4.95033e-07	3.79217e-06	2.08283e-07	3.45961e-06
ENSG00000113851	-0.933087	5.55101e-08	5.0232e-07	2.48911e-07	3.49301e-06
ENSG00000176014	1.0607	1.66641e-10	4.11531e-09	2.15342e-07	3.49856e-06
ENSG00000073756	0.978208	2.3514e-05	7.43355e-05	2.21757e-07	3.5046e-06
ENSG00000152234	-1.00762	2.60203e-10	6.43158e-09	2.15687e-07	3.57671e-06
ENSG00000148158	-1.01259	3.92048e-11	1.26342e-09	2.1952e-07	3.58668e-06
ENSG00000158882	-0.960392	1.3669e-09	2.2245e-08	2.3689e-07	3.59092e-06
ENSG00000155066	-0.877794	2.06184e-08	2.47575e-07	2.22462e-07	3.59197e-06
ENSG00000138744	-1.0237	1.62403e-11	6.44936e-10	2.17819e-07	3.59467e-06
ENSG00000104369	0.914306	7.9484e-07	5.50978e-06	2.41531e-07	3.60165e-06
ENSG00000080546	-0.907029	2.54477e-09	3.62075e-08	2.55395e-07	3.60628e-06
ENSG00000088882	1.03321	1.0168e-06	4.30744e-06	2.3061e-07	3.62873e-06
ENSG00000116649	0.981152	8.14972e-10	1.61245e-08	2.28345e-07	3.64957e-06
ENSG00000128283	0.888308	4.53434e-08	4.81106e-07	2.31192e-07	3.68936e-06
ENSG00000119535	1.05493	7.95085e-12	3.32532e-10	2.37349e-07	3.7031e-06
ENSG00000134215	-0.962857	5.72663e-12	2.80711e-10	2.28235e-07	3.70723e-06
ENSG00000169021	-0.904685	2.21363e-08	2.69295e-07	2.32812e-07	3.75378e-06
ENSG00000164093	-0.973758	8.29314e-06	2.8087e-05	2.56301e-07	3.82564e-06
ENSG00000167004	0.957494	7.74153e-09	1.12932e-07	2.38811e-07	3.84261e-06
ENSG00000177409	0.972555	3.58272e-08	3.99655e-07	2.46477e-07	3.89636e-06
ENSG00000162430	0.945561	5.46174e-08	5.50912e-07	2.60145e-07	3.94854e-06
ENSG00000078114	0.940425	3.95933e-07	3.11621e-06	2.55147e-07	3.96051e-06
ENSG00000116871	0.911287	1.36595e-09	2.47854e-08	2.60311e-07	3.9835e-06
ENSG00000013375	0.954196	1.08255e-08	1.38134e-07	2.6845e-07	4.01381e-06
ENSG00000204370	-0.867242	6.98977e-08	7.07106e-07	2.58145e-07	4.03227e-06
ENSG00000149428	0.932215	8.42001e-09	1.20134e-07	2.57736e-07	4.03823e-06
ENSG00000172273	-0.995134	4.02618e-08	3.90163e-07	2.79215e-07	4.0631e-06
ENSG00000198959	0.990799	3.07156e-12	1.75168e-10	2.59889e-07	4.06811e-06
ENSG00000154845	0.956753	3.56468e-07	2.81426e-06	2.73572e-07	4.08129e-06
ENSG00000137992	-0.943609	1.28103e-07	1.08519e-06	2.98114e-07	4.09492e-06
ENSG00000179918	-1.01058	1.00007e-09	1.99237e-08	2.62543e-07	4.10152e-06
ENSG00000175356	-1.00053	4.32496e-08	4.53578e-07	2.72791e-07	4.10547e-06
ENSG00000131089	-0.972346	5.33818e-10	1.01975e-08	2.81144e-07	4.11531e-06
ENSG00000165092	-0.96292	7.41528e-09	1.07466e-07	2.65559e-07	4.11959e-06
ENSG00000135940	-0.873609	3.55746e-09	5.89091e-08	2.63793e-07	4.12442e-06
ENSG00000106211	-0.95775	9.59925e-08	9.30237e-07	2.64879e-07	4.13818e-06
ENSG00000173083	0.883346	3.46476e-06	2.05003e-05	2.87449e-07	4.17112e-06
ENSG00000020129	0.937413	7.83311e-07	5.50903e-06	2.89571e-07	4.20177e-06
ENSG00000198721	-0.915001	1.38226e-07	1.22197e-06	2.8641e-07	4.2597e-06
ENSG00000059573	-0.961047	5.8165e-08	6.04352e-07	2.78832e-07	4.27904e-06
ENSG00000197157	0.908656	1.11629e-08	1.46075e-07	2.92729e-07	4.32014e-06
ENSG00000115616	-0.850695	5.73709e-12	2.81958e-10	2.85555e-07	4.34651e-06
ENSG00000133318	-0.944316	2.87813e-07	2.35993e-06	2.8925e-07	4.34729e-06
ENSG00000163041	-0.967027	2.77512e-08	3.20697e-07	2.89138e-07	4.3681e-06
ENSG00000151150	-0.941992	4.77899e-08	5.05034e-07	2.8723e-07	4.36824e-06
ENSG00000073711	-0.891362	3.73396e-10	8.11483e-09	2.97474e-07	4.38156e-06
ENSG00000168209	0.923311	5.96777e-11	1.82186e-09	3.00632e-07	4.44166e-06
ENSG00000214357	-1.00365	7.67791e-12	3.54187e-10	2.94494e-07	4.44968e-06
ENSG00000184164	1.08786	3.94159e-12	2.03193e-10	2.97772e-07	4.4563e-06
ENSG00000087116	0.92146	4.78296e-05	0.000118337	3.04758e-07	4.45872e-06
ENSG00000128567	0.967185	7.48316e-09	1.04937e-07	3.033e-07	4.47819e-06
ENSG00000196923	0.935082	8.01796e-09	1.08414e-07	3.07105e-07	4.491e-06
ENSG00000128309	-0.979558	1.26104e-10	3.48429e-09	2.97964e-07	4.50457e-06
ENSG00000173660	-0.866119	1.03804e-06	7.31403e-06	3.03562e-07	4.52831e-06
ENSG00000117385	0.942829	2.04919e-09	3.36501e-08	3.11278e-07	4.53101e-06
ENSG00000115641	0.956451	3.81784e-10	8.74312e-09	3.03021e-07	4.53334e-06
ENSG00000149328	-0.99766	1.90251e-09	3.31815e-08	3.06434e-07	4.55335e-06
ENSG00000154096	1.02694	8.79823e-11	2.47396e-09	3.10432e-07	4.59202e-06
ENSG00000120708	0.896952	7.17028e-09	1.0524e-07	3.08153e-07	4.61192e-06
ENSG00000104626	0.95892	5.75201e-08	5.21321e-07	3.53157e-07	4.65261e-06
ENSG00000079739	-0.93885	1.96815e-08	2.41002e-07	3.18212e-07	4.6757e-06
ENSG00000157350	0.907558	5.66169e-08	5.69147e-07	3.26842e-07	4.68856e-06
ENSG00000139209	-1.01113	7.4246e-06	2.72272e-05	3.60052e-07	4.70953e-06
ENSG00000155542	-0.925289	5.45281e-06	2.89498e-05	3.41715e-07	4.75633e-06
ENSG00000198799	-0.915917	9.98849e-08	8.79455e-07	3.65104e-07	4.77311e-06
ENSG00000114742	-0.88339	5.00602e-07	3.56265e-06	3.8527e-07	4.77611e-06
ENSG00000152785	-0.878939	1.04971e-10	2.22411e-09	3.26495e-07	4.79211e-06
ENSG00000028137	0.89132	7.44933e-09	1.06371e-07	3.29129e-07	4.79366e-06
ENSG00000164626	-0.932766	4.04758e-10	9.23112e-09	3.31417e-07	4.84448e-06
ENSG00000117461	1.04179	5.52271e-10	1.10802e-08	3.4838e-07	4.84866e-06
ENSG00000163220	1.00162	1.58698e-11	6.19475e-10	3.40007e-07	4.87513e-06
ENSG00000106105	0.925196	6.47928e-09	8.99279e-08	3.48875e-07	4.89407e-06
ENSG00000042445	-0.958568	6.32151e-10	1.37024e-08	3.34329e-07	4.90744e-06
ENSG00000114554	0.874568	4.95871e-08	5.09468e-07	3.54065e-07	4.91895e-06
ENSG00000132541	-0.888056	2.43718e-07	1.91677e-06	3.81252e-07	4.92434e-06
ENSG00000123146	0.888684	1.66684e-08	2.06282e-07	3.4776e-07	4.92658e-06
ENSG00000105819	-0.878857	1.25598e-07	1.105e-06	3.72824e-07	4.97264e-06
ENSG00000165678	-0.924983	2.59651e-08	3.08466e-07	3.44937e-07	4.99792e-06
ENSG00000166579	0.918379	8.87154e-08	8.07563e-07	3.81606e-07	5.00523e-06
ENSG00000133315	-0.932353	2.36061e-09	3.85498e-08	3.58287e-07	5.00756e-06
ENSG00000126777	-0.944667	1.44578e-09	2.72736e-08	3.46262e-07	5.01469e-06
ENSG00000156298	-0.951636	6.24959e-12	2.98156e-10	3.50465e-07	5.03419e-06
ENSG00000023228	-0.914856	2.36104e-09	4.04815e-08	3.55175e-07	5.04759e-06
ENSG00000119421	-0.881283	4.82021e-07	3.64466e-06	3.6436e-07	5.07154e-06
ENSG00000196177	-0.970898	1.64386e-09	2.80036e-08	3.68571e-07	5.1039e-06
ENSG00000075420	0.864128	1.44894e-07	1.29283e-06	3.6411e-07	5.12356e-06
ENSG00000124374	-0.853927	5.81417e-09	6.89319e-08	4.19279e-07	5.12821e-06
ENSG00000007255	-0.942603	1.52358e-08	1.83136e-07	3.69212e-07	5.13557e-06
ENSG00000134910	0.920103	1.91145e-09	3.28176e-08	3.74517e-07	5.14817e-06
ENSG00000103335	0.91264	1.28556e-06	8.7702e-06	3.6622e-07	5.15248e-06
ENSG00000157110	0.957791	2.44697e-08	2.82681e-07	3.68788e-07	5.17895e-06
ENSG00000116574	-0.93547	2.94084e-12	1.65906e-10	3.64373e-07	5.18531e-06
ENSG00000156502	-0.901205	1.86089e-07	1.4937e-06	4.0964e-07	5.19137e-06
ENSG00000182054	0.838083	7.44226e-09	1.07709e-07	3.71483e-07	5.23013e-06
ENSG00000090863	0.86376	3.9804e-07	3.1011e-06	3.86449e-07	5.27161e-06
ENSG00000162551	1.00187	1.24005e-10	3.00567e-09	4.00279e-07	5.3053e-06
ENSG00000134780	-0.879055	1.78613e-05	8.60289e-05	3.8702e-07	5.30877e-06
ENSG00000166526	-0.97637	1.5288e-09	2.36098e-08	4.21608e-07	5.32559e-06
ENSG00000004961	-0.928924	5.28058e-08	5.10792e-07	4.07727e-07	5.342e-06
ENSG00000107731	-0.9648	2.22995e-08	2.68307e-07	3.87797e-07	5.42716e-06
ENSG00000176472	-0.918327	1.82052e-09	2.84503e-08	4.09077e-07	5.42928e-06
ENSG00000155329	-0.937446	7.66286e-08	7.05326e-07	4.30662e-07	5.52441e-06
ENSG00000159363	0.887971	1.08448e-08	1.44884e-07	4.07361e-07	5.52496e-06
ENSG00000233041	-0.910993	2.18825e-09	3.93125e-08	3.93688e-07	5.5386e-06
ENSG00000111725	-0.960373	4.18231e-07	3.22865e-06	4.17255e-07	5.59177e-06
ENSG00000250479	-0.943016	3.93383e-10	9.02451e-09	4.04385e-07	5.60751e-06
ENSG00000076555	-0.958762	2.76818e-11	9.07015e-10	4.19733e-07	5.6092e-06
ENSG00000197857	-0.894909	1.0778e-08	1.15429e-07	4.68011e-07	5.61294e-06
ENSG00000117305	-0.940628	3.98478e-10	9.03473e-09	4.11837e-07	5.64633e-06
ENSG00000140450	-0.938237	4.50924e-08	4.81874e-07	4.13548e-07	5.65429e-06
ENSG00000166822	-0.908834	6.45551e-08	6.41616e-07	4.20324e-07	5.65543e-06
ENSG00000031081	0.885794	3.90457e-07	2.99557e-06	4.39939e-07	5.67104e-06
ENSG00000176532	-0.923254	2.73819e-12	1.60229e-10	4.08797e-07	5.67261e-06
ENSG00000134028	-0.861591	3.46591e-08	3.94345e-07	4.10896e-07	5.69972e-06
ENSG00000104312	0.927442	7.91021e-10	1.4159e-08	4.68648e-07	5.70746e-06
ENSG00000151276	-0.921968	2.50199e-09	4.03868e-08	4.25807e-07	5.7209e-06
ENSG00000136448	0.870226	2.41307e-08	2.64847e-07	4.47689e-07	5.72651e-06
ENSG00000151726	0.881557	1.88792e-07	1.63081e-06	4.30058e-07	5.75139e-06
ENSG00000145439	-0.898757	1.25368e-07	1.0771e-06	4.72042e-07	5.79823e-06
ENSG00000084234	-0.915614	5.71966e-09	8.74945e-08	4.24456e-07	5.83109e-06
ENSG00000143164	-0.91897	1.04589e-08	1.2959e-07	4.60598e-07	5.88784e-06
ENSG00000203859	-0.910995	1.49141e-05	4.73005e-05	4.63618e-07	5.92291e-06
ENSG00000171612	-0.998922	1.49941e-06	9.74244e-06	4.93896e-07	5.95147e-06
ENSG00000139289	1.00533	7.39596e-11	2.1471e-09	4.57134e-07	5.97738e-06
ENSG00000141401	-0.941558	8.51749e-11	2.48079e-09	4.44009e-07	5.97792e-06
ENSG00000120725	0.923433	1.4785e-08	1.80509e-07	4.64256e-07	5.97951e-06
ENSG00000168615	0.861255	2.81055e-06	1.74806e-05	4.46021e-07	6.00796e-06
ENSG00000085265	0.853093	4.12977e-05	0.000147819	4.6859e-07	6.05389e-06
ENSG00000215845	-0.889722	1.09238e-08	1.4607e-07	4.5973e-07	6.08246e-06
ENSG00000171617	0.971308	9.62385e-09	1.29185e-07	4.62473e-07	6.10665e-06
ENSG00000162817	-0.904217	9.18179e-11	2.65939e-09	4.54284e-07	6.11048e-06
ENSG00000159199	-0.8613	2.51396e-07	2.12322e-06	4.56539e-07	6.13051e-06
ENSG00000142156	0.864488	2.02501e-07	1.76842e-06	4.54959e-07	6.14702e-06
ENSG00000177674	0.912702	1.69856e-08	1.97774e-07	4.93058e-07	6.15358e-06
ENSG00000168237	-0.919145	2.5593e-07	2.10144e-06	4.73614e-07	6.16061e-06
ENSG00000159842	-0.902599	8.19151e-08	8.06949e-07	4.62413e-07	6.16637e-06
ENSG00000215021	-0.867358	1.92031e-07	1.66373e-06	4.68832e-07	6.17608e-06
ENSG00000133131	0.931382	3.27018e-07	2.3723e-06	5.43007e-07	6.22554e-06
ENSG00000159399	0.868866	3.63963e-08	4.10977e-07	4.64784e-07	6.23923e-06
ENSG00000100243	0.829442	7.09605e-08	7.00738e-07	4.91321e-07	6.30046e-06
ENSG00000101298	0.967993	5.81844e-09	8.25737e-08	4.97618e-07	6.33425e-06
ENSG00000173334	0.877324	1.17867e-06	8.01661e-06	5.03291e-07	6.36179e-06
ENSG00000115425	-0.910283	1.39836e-08	1.684e-07	5.10376e-07	6.41442e-06
ENSG00000000938	0.925793	2.67417e-08	2.80899e-07	5.04263e-07	6.42685e-06
ENSG00000196611	0.987563	1.51617e-10	3.55556e-09	4.93138e-07	6.43494e-06
ENSG00000155545	-0.927368	2.77974e-09	4.75172e-08	4.88145e-07	6.44652e-06
ENSG00000138688	-0.856089	6.60737e-07	4.8525e-06	5.01497e-07	6.46257e-06
ENSG00000127129	-0.890342	3.14748e-08	3.3447e-07	5.09726e-07	6.48505e-06
ENSG00000171227	-0.923811	3.90021e-10	9.02017e-09	4.97336e-07	6.54212e-06
ENSG00000155629	0.918688	7.34678e-09	1.04148e-07	5.09746e-07	6.54525e-06
ENSG00000110721	-0.980259	1.0552e-09	1.74014e-08	5.34338e-07	6.62057e-06
ENSG00000006327	0.920523	3.65318e-09	5.60786e-08	5.38018e-07	6.67041e-06
ENSG00000133818	-0.903847	9.66069e-08	8.88801e-07	5.39082e-07	6.68599e-06
ENSG00000110047	0.859062	2.04295e-07	1.76047e-06	5.23928e-07	6.68818e-06
ENSG00000168291	-0.905657	3.89897e-07	2.95045e-06	5.47072e-07	6.70711e-06
ENSG00000152684	0.917334	1.04429e-07	8.64779e-07	6.22434e-07	6.79094e-06
ENSG00000188554	-1.0026	2.13498e-09	3.76986e-08	5.31236e-07	6.83782e-06
ENSG00000196814	-0.892128	9.72551e-08	8.74486e-07	5.68619e-07	6.84347e-06
ENSG00000142765	0.877674	6.33241e-07	4.70746e-06	5.40507e-07	6.85681e-06
ENSG00000050730	0.975487	8.52605e-07	4.56725e-06	5.80001e-07	6.9417e-06
ENSG00000186204	-0.927335	8.25017e-11	2.38892e-09	5.45466e-07	6.97633e-06
ENSG00000131143	-0.842334	6.79949e-07	5.07428e-06	5.42642e-07	6.98229e-06
ENSG00000165434	0.954061	5.86172e-08	5.65049e-07	5.778e-07	6.99478e-06
ENSG00000198125	-0.957275	8.74413e-11	2.41487e-09	5.58307e-07	6.99959e-06
ENSG00000106404	-0.903988	1.53944e-07	1.35757e-06	5.54467e-07	7.00814e-06
ENSG00000178075	-0.943158	6.11591e-08	5.95789e-07	5.87192e-07	7.09046e-06
ENSG00000099139	-0.803676	6.28177e-11	1.91426e-09	5.67835e-07	7.09623e-06
ENSG00000226479	0.917376	1.37867e-07	1.12035e-06	6.51252e-07	7.10489e-06
ENSG00000183978	-0.877371	1.22175e-07	1.13193e-06	5.71507e-07	7.16105e-06
ENSG00000111802	-0.927882	6.92086e-10	1.48052e-08	5.6595e-07	7.21983e-06
ENSG00000131269	-0.898292	9.72742e-08	7.96082e-07	6.9073e-07	7.30598e-06
ENSG00000172183	0.919575	1.17884e-08	1.57163e-07	5.86934e-07	7.33681e-06
ENSG00000140848	-0.854659	1.32893e-08	1.72415e-07	5.90942e-07	7.34083e-06
ENSG00000023697	-0.876798	2.11653e-08	2.48706e-07	6.05025e-07	7.36268e-06
ENSG00000162441	-0.899854	1.5715e-07	1.35514e-06	6.19067e-07	7.36355e-06
ENSG00000159674	0.84263	3.71973e-10	8.41237e-09	6.02825e-07	7.37855e-06
ENSG00000072042	0.905943	3.06558e-08	3.36992e-07	6.1415e-07	7.38694e-06
ENSG00000119673	-0.872264	1.3343e-08	1.56306e-07	6.38421e-07	7.3985e-06
ENSG00000100490	-0.840095	1.30622e-07	1.12643e-06	6.38881e-07	7.44537e-06
ENSG00000129518	-0.914537	3.35686e-08	3.71728e-07	6.06522e-07	7.45302e-06
ENSG00000112855	-0.937873	1.85053e-08	1.95324e-07	6.76959e-07	7.47699e-06
ENSG00000187498	0.998342	2.28927e-10	5.76284e-09	6.04192e-07	7.56809e-06
ENSG00000101346	-0.921337	3.6789e-07	2.88367e-06	6.28558e-07	7.58736e-06
ENSG00000136295	0.882377	3.01574e-08	3.47171e-07	6.14424e-07	7.60284e-06
ENSG00000176058	-0.868695	1.50346e-09	2.827e-08	6.12756e-07	7.6271e-06
ENSG00000179091	-0.887333	1.39286e-09	2.64353e-08	6.17928e-07	7.66774e-06
ENSG00000060971	-1.00167	1.9e-10	4.82348e-09	6.2146e-07	7.68253e-06
ENSG00000164237	-0.899303	9.64104e-07	6.86128e-06	6.17478e-07	7.68543e-06
ENSG00000131368	-0.950459	9.77484e-09	1.24426e-07	6.52865e-07	7.72255e-06
ENSG00000156709	-0.934668	1.27542e-08	1.6058e-07	6.44546e-07	7.76835e-06
ENSG00000145113	0.848954	6.4691e-07	4.85968e-06	6.31327e-07	7.8169e-06
ENSG00000128654	-0.845711	5.6486e-07	4.02546e-06	7.24955e-07	7.83916e-06
ENSG00000196954	0.939011	1.29366e-10	3.36824e-09	6.57464e-07	7.84279e-06
ENSG00000100722	-0.806219	4.75968e-06	2.60155e-05	7.08829e-07	7.85881e-06
ENSG00000168936	-0.891432	1.294e-08	1.64055e-07	6.61532e-07	7.91594e-06
ENSG00000135912	0.893803	8.36168e-07	5.27026e-06	7.98299e-07	7.93478e-06
ENSG00000176834	-1.05923	1.6484e-13	1.66267e-11	6.57203e-07	8.02095e-06
ENSG00000006042	-0.941769	5.19759e-11	1.65177e-09	6.58378e-07	8.02302e-06
ENSG00000176903	0.911447	3.60853e-07	2.6845e-06	7.205e-07	8.05055e-06
ENSG00000174705	0.85051	1.1313e-08	1.43324e-07	6.91581e-07	8.05534e-06
ENSG00000074416	-0.934381	8.51063e-08	8.41226e-07	6.58797e-07	8.07208e-06
ENSG00000101464	-0.897606	6.30396e-08	5.91645e-07	7.16075e-07	8.14049e-06
ENSG00000140832	-0.813718	1.04975e-08	1.43322e-07	6.75193e-07	8.15731e-06
ENSG00000155906	-0.865975	5.24002e-07	3.71307e-06	7.58489e-07	8.29007e-06
ENSG00000033327	-0.955429	6.29929e-08	6.10857e-07	7.18373e-07	8.36676e-06
ENSG00000183018	0.892038	2.48327e-07	2.09577e-06	7.02668e-07	8.408e-06
ENSG00000114999	0.936472	5.28794e-08	4.88978e-07	7.95765e-07	8.45958e-06
ENSG00000178726	1.01513	8.339e-10	1.59649e-08	7.26053e-07	8.5112e-06
ENSG00000006007	-0.933116	1.9363e-08	2.36492e-07	7.19559e-07	8.53323e-06
ENSG00000101194	0.896218	3.55409e-06	2.14717e-05	7.22653e-07	8.57493e-06
ENSG00000198189	-0.893062	1.81298e-09	3.32078e-08	7.20093e-07	8.59323e-06
ENSG00000069998	-0.913544	8.07354e-08	7.48373e-07	7.65148e-07	8.60117e-06
ENSG00000112175	-0.819828	1.74999e-08	2.07033e-07	7.50696e-07	8.60471e-06
ENSG00000116514	0.825066	9.69513e-09	1.29787e-07	7.58643e-07	8.64755e-06
ENSG00000173442	0.879982	1.1729e-08	1.5119e-07	7.49783e-07	8.66673e-06
ENSG00000095203	-0.906918	1.56903e-11	6.32404e-10	7.30593e-07	8.69822e-06
ENSG00000198417	-0.898621	9.84164e-08	9.35288e-07	7.3664e-07	8.70436e-06
ENSG00000068912	0.877747	6.51649e-08	6.50655e-07	7.76125e-07	8.90485e-06
ENSG00000158125	0.875195	2.72056e-09	4.69132e-08	7.64071e-07	9.00139e-06
ENSG00000162878	-0.936087	9.12649e-09	1.25232e-07	7.70894e-07	9.04548e-06
ENSG00000133466	0.903396	1.90881e-06	1.22703e-05	8.06297e-07	9.06831e-06
ENSG00000091483	-0.887497	1.09891e-08	1.44761e-07	7.96996e-07	9.13831e-06
ENSG00000164951	0.939575	6.05773e-07	4.50053e-06	8.07764e-07	9.18288e-06
ENSG00000108511	-0.919459	1.39457e-06	9.23484e-06	8.34102e-07	9.18492e-06
ENSG00000134013	0.989064	9.12078e-10	1.79822e-08	8.0286e-07	9.21788e-06
ENSG00000163947	0.860831	1.34766e-06	8.95547e-06	8.28309e-07	9.24974e-06
ENSG00000150593	-0.88551	2.9464e-11	1.04828e-09	8.04989e-07	9.35218e-06
ENSG00000177542	0.917288	5.22735e-08	5.29145e-07	8.56698e-07	9.45024e-06
ENSG00000147872	-0.887272	1.30947e-06	8.93358e-06	8.28239e-07	9.47072e-06
ENSG00000203943	-0.863662	1.5111e-09	2.64173e-08	8.616e-07	9.47427e-06
ENSG00000167232	-0.871742	1.96377e-08	2.35074e-07	8.38648e-07	9.48837e-06
ENSG00000131042	0.891813	8.66436e-09	1.15482e-07	8.51329e-07	9.52226e-06
ENSG00000170915	-0.902758	2.29957e-10	5.78302e-09	8.27e-07	9.52382e-06
ENSG00000198840	-0.959172	8.20517e-09	1.19038e-07	8.22361e-07	9.53436e-06
ENSG00000256683	-0.884791	9.73531e-08	8.13518e-07	9.54928e-07	9.58548e-06
ENSG00000111666	-0.857877	4.74919e-09	7.30963e-08	8.49724e-07	9.63253e-06
ENSG00000106366	0.975678	7.47273e-09	8.19766e-08	8.77139e-07	9.64891e-06
ENSG00000136143	-0.882056	1.9972e-07	1.66927e-06	8.75906e-07	9.66771e-06
ENSG00000102580	0.839444	6.41375e-08	6.46658e-07	8.60608e-07	9.67353e-06
ENSG00000163959	-0.988555	1.14852e-06	7.9119e-06	8.67856e-07	9.68139e-06
ENSG00000123838	0.904728	4.01487e-08	4.18673e-07	8.82656e-07	9.72917e-06
ENSG00000157557	0.825635	6.56065e-08	6.70136e-07	8.59526e-07	9.77138e-06
ENSG00000180185	-0.861607	1.6217e-07	1.42297e-06	8.74608e-07	9.78127e-06
ENSG00000164466	-0.950612	1.5325e-06	1.01197e-05	8.88901e-07	9.80014e-06
ENSG00000166396	0.898755	1.45601e-06	6.94896e-06	1.00822e-06	9.83024e-06
ENSG00000165548	-0.953201	4.63891e-09	3.98542e-08	8.95262e-07	9.98543e-06
ENSG00000136048	0.887032	1.9904e-08	2.35788e-07	8.99705e-07	9.98555e-06
ENSG00000072110	0.841604	2.71809e-07	2.2569e-06	8.96175e-07	1.00289e-05
ENSG00000134824	0.942632	4.02061e-09	6.43964e-08	8.98087e-07	1.00363e-05
ENSG00000117115	-0.924078	1.35299e-12	9.30108e-11	8.83045e-07	1.00471e-05
ENSG00000111335	0.863363	2.76881e-08	3.20239e-07	8.93998e-07	1.00474e-05
ENSG00000138399	-0.842641	2.98821e-08	3.28955e-07	9.26724e-07	1.00534e-05
ENSG00000101365	-0.875508	5.79164e-07	4.28191e-06	9.05828e-07	1.00565e-05
ENSG00000159111	-0.881944	9.89542e-07	6.42971e-06	1.01022e-06	1.01652e-05
ENSG00000131069	-0.826278	4.66772e-11	1.52745e-09	9.09294e-07	1.02267e-05
ENSG00000204614	0.893445	1.97085e-07	1.70875e-06	9.23047e-07	1.03045e-05
ENSG00000185973	-0.895582	1.15072e-08	1.2553e-07	1.05465e-06	1.03081e-05
ENSG00000064763	-0.844629	3.98435e-08	4.31453e-07	9.4171e-07	1.03458e-05
ENSG00000132205	0.845666	5.67065e-08	5.61341e-07	9.61052e-07	1.03488e-05
ENSG00000120254	0.954058	5.38505e-08	5.23206e-07	9.65698e-07	1.03817e-05
ENSG00000140263	0.861079	1.45177e-07	1.27018e-06	9.73624e-07	1.03994e-05
ENSG00000168404	0.957221	4.5573e-11	1.3458e-09	9.80519e-07	1.04284e-05
ENSG00000198858	0.845964	2.4716e-08	2.82546e-07	9.70001e-07	1.04423e-05
ENSG00000175040	0.935604	2.78392e-10	6.34883e-09	9.64374e-07	1.04906e-05
ENSG00000186298	-0.914115	6.29898e-07	4.7156e-06	9.45698e-07	1.05061e-05
ENSG00000262406	1.00456	1.952e-10	5.02763e-09	9.43466e-07	1.05115e-05
ENSG00000197142	-0.848706	3.51942e-08	3.96885e-07	9.46754e-07	1.05246e-05
ENSG00000166582	-0.891051	4.24829e-09	6.24215e-08	9.92642e-07	1.05469e-05
ENSG00000108639	0.890099	7.27808e-07	5.35545e-06	9.61208e-07	1.0586e-05
ENSG00000115109	-0.87866	2.58722e-07	2.0253e-06	1.0411e-06	1.06626e-05
ENSG00000228253	-0.827094	0.000282212	0.000983235	9.62275e-07	1.07165e-05
ENSG00000186918	-0.872717	2.62269e-09	4.03186e-08	1.04172e-06	1.07175e-05
ENSG00000168792	-0.913662	2.61146e-08	2.68414e-07	1.0437e-06	1.0728e-05
ENSG00000178802	-0.929791	3.22413e-08	3.55742e-07	9.94298e-07	1.07727e-05
ENSG00000109814	-0.875916	2.83387e-07	2.36082e-06	9.73308e-07	1.07778e-05
ENSG00000135124	-0.92715	9.08109e-10	1.8159e-08	9.80855e-07	1.07999e-05
ENSG00000149474	-0.978744	3.70741e-08	3.42429e-07	1.09368e-06	1.08095e-05
ENSG00000213619	-0.804888	3.31438e-06	2.01401e-05	9.90219e-07	1.0817e-05
ENSG00000064652	-0.89174	2.04442e-08	2.09335e-07	1.10547e-06	1.08501e-05
ENSG00000204386	-0.904324	1.59531e-07	1.40184e-06	1.00183e-06	1.09043e-05
ENSG00000185630	-0.890911	1.77884e-07	1.5326e-06	1.02353e-06	1.09451e-05
ENSG00000167863	-0.826707	2.95357e-06	1.81351e-05	1.01339e-06	1.09533e-05
ENSG00000101473	-0.969217	6.91991e-10	1.3967e-08	1.01541e-06	1.09859e-05
ENSG00000136098	-0.877648	1.4658e-08	1.68825e-07	1.09217e-06	1.10739e-05
ENSG00000044574	0.929798	3.88559e-10	9.06314e-09	1.01632e-06	1.114e-05
ENSG00000148700	-0.910766	3.45087e-10	7.99752e-09	1.02969e-06	1.11513e-05
ENSG00000212907	-0.800713	0.000176295	0.000653149	1.01747e-06	1.11722e-05
ENSG00000132670	-0.902917	2.45642e-06	1.49849e-05	1.10454e-06	1.13512e-05
ENSG00000100614	-0.913807	1.41358e-08	1.78998e-07	1.07363e-06	1.14165e-05
ENSG00000172927	0.901105	8.65484e-07	6.11214e-06	1.06617e-06	1.14384e-05
ENSG00000085760	-0.8493	3.08492e-08	3.29123e-07	1.11575e-06	1.14582e-05
ENSG00000068878	0.884525	2.17951e-09	3.37218e-08	1.12045e-06	1.15623e-05
ENSG00000134955	-0.921861	3.99793e-06	2.39204e-05	1.10409e-06	1.17965e-05
ENSG00000102445	0.827204	3.58754e-07	2.77557e-06	1.17566e-06	1.19136e-05
ENSG00000120093	-0.882269	1.01574e-06	6.62017e-06	1.21152e-06	1.19836e-05
ENSG00000184481	-0.959924	8.4257e-09	1.13128e-07	1.15423e-06	1.20083e-05
ENSG00000075945	-0.956105	9.26267e-07	6.48928e-06	1.15312e-06	1.21007e-05
ENSG00000089289	-0.812088	2.6522e-06	1.64033e-05	1.17134e-06	1.21008e-05
ENSG00000176715	-0.896317	7.60007e-07	5.0946e-06	1.18607e-06	1.21401e-05
ENSG00000143303	-0.864678	1.21478e-08	1.42388e-07	1.22872e-06	1.21983e-05
ENSG00000185404	0.871137	3.53589e-07	2.66388e-06	1.25366e-06	1.22231e-05
ENSG00000167113	-0.867601	1.78425e-06	1.15123e-05	1.18924e-06	1.22268e-05
ENSG00000120889	0.808974	9.39799e-08	8.50077e-07	1.27162e-06	1.23972e-05
ENSG00000185164	0.856737	3.99118e-07	3.04798e-06	1.21763e-06	1.24201e-05
ENSG00000117480	-0.874419	1.24101e-09	2.33612e-08	1.19089e-06	1.24318e-05
ENSG00000141098	-0.862341	3.42816e-07	2.54368e-06	1.29171e-06	1.25537e-05
ENSG00000125967	-0.878733	4.82521e-09	6.77212e-08	1.24631e-06	1.2566e-05
ENSG00000143891	-0.913105	2.80198e-10	6.57337e-09	1.22177e-06	1.26543e-05
ENSG00000164904	-0.86809	7.07673e-07	5.03356e-06	1.27363e-06	1.26677e-05
ENSG00000160211	0.858933	7.59448e-08	6.84535e-07	1.33799e-06	1.26824e-05
ENSG00000147883	-0.814465	2.30696e-11	8.60828e-10	1.22883e-06	1.28259e-05
ENSG00000114446	-0.840546	5.99824e-07	4.34361e-06	1.27989e-06	1.28556e-05
ENSG00000184584	0.8926	2.11473e-07	1.8158e-06	1.25182e-06	1.28656e-05
ENSG00000161714	-0.875475	2.21195e-10	5.62792e-09	1.2443e-06	1.30006e-05
ENSG00000123213	-0.886042	2.98673e-06	1.77506e-05	1.30757e-06	1.30019e-05
ENSG00000181274	-0.875398	1.5329e-08	1.86074e-07	1.30492e-06	1.30319e-05
ENSG00000226742	-0.852741	3.65591e-09	5.6468e-08	1.29579e-06	1.31136e-05
ENSG00000109919	-0.863457	5.10049e-07	3.87351e-06	1.28981e-06	1.31556e-05
ENSG00000143036	-0.849476	6.10561e-08	6.1366e-07	1.30402e-06	1.32291e-05
ENSG00000076248	-0.87069	5.49382e-08	5.30684e-07	1.34538e-06	1.3276e-05
ENSG00000014919	-0.854271	8.06231e-07	5.43634e-06	1.40557e-06	1.32923e-05
ENSG00000168461	0.879722	7.25422e-09	1.0175e-07	1.32056e-06	1.33365e-05
ENSG00000172086	-0.88738	1.88053e-08	2.28672e-07	1.32104e-06	1.33657e-05
ENSG00000164576	-0.893294	2.4235e-07	1.93148e-06	1.34677e-06	1.33968e-05
ENSG00000144677	-0.921268	2.88441e-10	6.67545e-09	1.32439e-06	1.34449e-05
ENSG00000118985	0.920556	1.63893e-11	6.20077e-10	1.34093e-06	1.34813e-05
ENSG00000176894	-0.931143	5.38343e-11	1.58219e-09	1.36526e-06	1.35206e-05
ENSG00000204228	-0.821388	1.94439e-06	1.20789e-05	1.39945e-06	1.35951e-05
ENSG00000275832	0.923464	5.3652e-08	4.62221e-07	1.38421e-06	1.37046e-05
ENSG00000197933	-0.80425	5.78521e-09	7.31787e-08	1.5135e-06	1.38165e-05
ENSG00000085552	-0.821638	6.55451e-12	3.15716e-10	1.35355e-06	1.38314e-05
ENSG00000175707	-0.819496	2.55064e-09	3.98947e-08	1.43266e-06	1.38451e-05
ENSG00000083544	-0.909627	2.35499e-07	1.60297e-06	1.58398e-06	1.38983e-05
ENSG00000090339	0.987853	2.4525e-11	8.68802e-10	1.38393e-06	1.39327e-05
ENSG00000127528	0.904113	1.23281e-07	1.14029e-06	1.38783e-06	1.39941e-05
ENSG00000130560	-0.879699	3.26084e-07	2.52837e-06	1.43639e-06	1.40798e-05
ENSG00000163565	0.870912	3.73897e-08	4.10783e-07	1.39455e-06	1.40824e-05
ENSG00000167202	0.823903	2.30169e-07	1.92003e-06	1.43796e-06	1.4084e-05
ENSG00000130770	-0.819008	7.75673e-07	5.64877e-06	1.40197e-06	1.4144e-05
ENSG00000095321	-0.849978	1.1151e-06	7.6774e-06	1.40133e-06	1.41608e-05
ENSG00000111731	-0.830143	1.90435e-06	1.23618e-05	1.42544e-06	1.41885e-05
ENSG00000065325	-0.814087	4.05194e-07	2.98696e-06	1.45501e-06	1.42115e-05
ENSG00000125144	-0.836939	4.0755e-08	4.51153e-07	1.39814e-06	1.42169e-05
ENSG00000171735	-0.830151	3.43915e-06	1.98487e-05	1.53341e-06	1.42287e-05
ENSG00000171747	-0.926673	5.52801e-12	2.78235e-10	1.41264e-06	1.43539e-05
ENSG00000100290	0.862901	4.10851e-06	2.34579e-05	1.53321e-06	1.43618e-05
ENSG00000121989	-0.888401	1.50114e-09	2.51118e-08	1.50168e-06	1.43736e-05
ENSG00000103257	0.958846	3.08625e-10	7.16375e-09	1.45687e-06	1.43802e-05
ENSG00000005469	-0.897325	3.41528e-07	2.67375e-06	1.46959e-06	1.44403e-05
ENSG00000147471	-0.858595	1.99534e-07	1.65973e-06	1.50002e-06	1.44954e-05
ENSG00000184588	0.918144	4.83577e-09	7.1938e-08	1.47681e-06	1.45065e-05
ENSG00000105379	-0.874241	5.73223e-07	4.23706e-06	1.47892e-06	1.45322e-05
ENSG00000100985	0.900683	2.20284e-08	2.66187e-07	1.45097e-06	1.45348e-05
ENSG00000134882	-0.859344	4.27042e-07	3.20801e-06	1.51139e-06	1.46032e-05
ENSG00000169908	0.843249	6.65856e-08	6.78266e-07	1.47411e-06	1.4711e-05
ENSG00000147164	-0.870155	2.11433e-07	1.67567e-06	1.58725e-06	1.48345e-05
ENSG00000187446	-0.866924	1.77819e-07	1.57933e-06	1.49572e-06	1.49451e-05
ENSG00000176595	-0.880974	2.36213e-08	2.77455e-07	1.52312e-06	1.49543e-05
ENSG00000067992	-0.983957	4.05001e-06	2.34923e-05	1.56672e-06	1.50616e-05
ENSG00000159216	0.865023	8.67007e-09	1.11693e-07	1.59647e-06	1.51469e-05
ENSG00000047597	-0.840224	1.21404e-08	1.6025e-07	1.5482e-06	1.51831e-05
ENSG00000115993	-0.862602	7.94104e-08	7.6152e-07	1.59271e-06	1.53762e-05
ENSG00000169403	0.890532	1.07934e-08	1.40807e-07	1.58311e-06	1.53999e-05
ENSG00000170502	-0.860149	1.19498e-07	1.03873e-06	1.66774e-06	1.55296e-05
ENSG00000125347	0.893756	5.31773e-08	5.62488e-07	1.57841e-06	1.55549e-05
ENSG00000168765	-0.852566	4.15805e-10	9.12415e-09	1.60509e-06	1.56141e-05
ENSG00000146232	0.845136	2.59965e-07	2.11962e-06	1.6572e-06	1.5635e-05
ENSG00000108468	-0.898407	2.68905e-08	2.73425e-07	1.70494e-06	1.56979e-05
ENSG00000187908	0.887534	1.47305e-06	9.99371e-06	1.60635e-06	1.58315e-05
ENSG00000006210	0.820619	5.96187e-08	5.94608e-07	1.65868e-06	1.58792e-05
ENSG00000133606	-0.924543	2.14008e-09	3.77075e-08	1.63257e-06	1.59277e-05
ENSG00000132300	-0.806462	5.85408e-07	4.10576e-06	1.77832e-06	1.59994e-05
ENSG00000114126	-0.833438	2.13489e-08	2.38174e-07	1.76506e-06	1.60627e-05
ENSG00000074800	0.848736	1.83622e-09	3.37091e-08	1.64587e-06	1.60629e-05
ENSG00000088888	-0.877891	5.12367e-08	5.42229e-07	1.65187e-06	1.60659e-05
ENSG00000181350	-0.901197	3.83353e-11	1.2623e-09	1.68996e-06	1.6236e-05
ENSG00000173614	-0.849709	3.09122e-07	2.36188e-06	1.77874e-06	1.63131e-05
ENSG00000106524	-0.823107	1.43034e-07	1.19717e-06	1.79464e-06	1.63535e-05
ENSG00000140678	0.900452	1.9053e-08	2.30944e-07	1.72268e-06	1.64387e-05
ENSG00000079335	-0.872529	4.06498e-08	4.08132e-07	1.7702e-06	1.6439e-05
ENSG00000160181	0.802266	5.14064e-06	2.81473e-05	1.75706e-06	1.6458e-05
ENSG00000151498	-0.849063	4.80144e-07	3.30748e-06	1.93702e-06	1.6527e-05
ENSG00000171813	-0.82447	3.2338e-08	3.57293e-07	1.75776e-06	1.65768e-05
ENSG00000143198	-0.829777	4.32132e-08	4.72026e-07	1.7443e-06	1.67859e-05
ENSG00000127507	0.950233	4.21371e-09	5.73114e-08	1.8372e-06	1.6881e-05
ENSG00000068745	-0.875927	9.7289e-08	9.2417e-07	1.77203e-06	1.68888e-05
ENSG00000176142	0.865667	5.73605e-07	4.08119e-06	1.88966e-06	1.68924e-05
ENSG00000149091	0.83486	2.20819e-07	1.82785e-06	1.81518e-06	1.69086e-05
ENSG00000134871	0.911386	1.28462e-09	2.48842e-08	1.76944e-06	1.70133e-05
ENSG00000148672	-0.883402	4.33761e-06	2.53904e-05	1.8103e-06	1.70153e-05
ENSG00000203883	0.891719	4.2221e-08	4.14336e-07	1.87169e-06	1.71973e-05
ENSG00000144029	-0.851409	1.21625e-06	8.02608e-06	1.87306e-06	1.72099e-05
ENSG00000076706	0.871355	5.25403e-08	5.46352e-07	1.82293e-06	1.72458e-05
ENSG00000215193	-0.869408	7.06402e-09	1.03902e-07	1.82402e-06	1.73689e-05
ENSG00000086015	-0.89057	7.88746e-09	1.13682e-07	1.8247e-06	1.73811e-05
ENSG00000166986	0.867711	1.07254e-08	1.39811e-07	1.88175e-06	1.74824e-05
ENSG00000074695	0.860169	4.23755e-08	4.57417e-07	1.86454e-06	1.75266e-05
ENSG00000173540	0.834403	1.84382e-08	2.19126e-07	1.93178e-06	1.76581e-05
ENSG00000114270	0.82661	1.65038e-09	2.94168e-08	1.8837e-06	1.76584e-05
ENSG00000177119	0.840827	2.25215e-06	1.40566e-05	1.89914e-06	1.76663e-05
ENSG00000162769	-0.822795	1.95838e-06	1.22538e-05	1.97947e-06	1.77084e-05
ENSG00000165406	-0.852464	1.17464e-06	7.9858e-06	1.91869e-06	1.77239e-05
ENSG00000140320	-0.864635	3.81149e-06	2.22467e-05	1.96304e-06	1.77639e-05
ENSG00000163683	-0.862663	2.12593e-09	3.76597e-08	1.8999e-06	1.78866e-05
ENSG00000071242	0.800994	1.90692e-06	1.22479e-05	1.93905e-06	1.79386e-05
ENSG00000134285	0.840468	1.88202e-08	2.30815e-07	1.9252e-06	1.79949e-05
ENSG00000105341	-0.861661	1.17533e-07	1.01593e-06	2.01626e-06	1.81685e-05
ENSG00000141959	-0.82678	9.63535e-08	9.29211e-07	1.94627e-06	1.82583e-05
ENSG00000173409	-0.871616	5.11592e-08	5.00853e-07	2.05788e-06	1.83278e-05
ENSG00000143776	-0.848594	6.12906e-07	4.5057e-06	1.98271e-06	1.83332e-05
ENSG00000010256	-0.872573	7.7335e-09	1.12557e-07	1.96429e-06	1.8423e-05
ENSG00000176463	0.894461	6.67791e-08	6.17363e-07	2.08623e-06	1.86285e-05
ENSG00000151135	0.840132	1.37682e-06	9.21442e-06	2.07597e-06	1.87731e-05
ENSG00000124523	-0.886756	2.92618e-07	2.23284e-06	2.10956e-06	1.87769e-05
ENSG00000028528	-0.868199	2.90628e-07	2.15395e-06	2.24124e-06	1.89548e-05
ENSG00000121310	-0.831583	8.33981e-07	5.92076e-06	2.09426e-06	1.90429e-05
ENSG00000146535	0.810637	9.28755e-08	8.50789e-07	2.18779e-06	1.91743e-05
ENSG00000115461	0.818118	3.74918e-09	6.15384e-08	2.06561e-06	1.9184e-05
ENSG00000134684	0.855959	1.81876e-07	1.53626e-06	2.15891e-06	1.92056e-05
ENSG00000164830	-0.827814	1.22817e-07	1.09286e-06	2.17001e-06	1.92821e-05
ENSG00000204564	-0.859186	2.85567e-10	6.66893e-09	2.13415e-06	1.93199e-05
ENSG00000005022	-0.848488	1.62255e-08	2.0929e-07	2.08706e-06	1.93394e-05
ENSG00000006747	-0.811676	1.12997e-09	2.20727e-08	2.12394e-06	1.94401e-05
ENSG00000170315	-0.902542	4.80756e-08	5.04548e-07	2.14787e-06	1.95784e-05
ENSG00000135148	0.814775	4.81883e-08	4.87456e-07	2.22856e-06	1.96151e-05
ENSG00000070081	0.841443	4.92041e-07	3.76909e-06	2.16285e-06	1.96756e-05
ENSG00000157020	0.830634	1.63876e-07	1.45114e-06	2.19019e-06	1.98077e-05
ENSG00000186104	-0.84099	7.31703e-07	4.99106e-06	2.36516e-06	1.98369e-05
ENSG00000116096	-0.92169	3.81415e-10	8.64874e-09	2.18297e-06	1.98411e-05
ENSG00000157693	0.830146	5.89199e-07	3.94602e-06	2.51763e-06	1.99526e-05
ENSG00000181982	0.816429	4.93049e-06	2.63706e-05	2.56321e-06	1.99925e-05
ENSG00000106333	0.859164	5.64753e-08	5.81172e-07	2.21975e-06	2.0019e-05
ENSG00000138463	0.884993	1.07822e-06	7.44236e-06	2.2453e-06	2.00878e-05
ENSG00000142089	0.859401	5.41301e-09	8.36377e-08	2.19397e-06	2.00902e-05
ENSG00000110900	0.857041	1.65019e-07	1.44956e-06	2.23794e-06	2.01901e-05
ENSG00000115649	-0.889746	4.31152e-08	4.61073e-07	2.26607e-06	2.03793e-05
ENSG00000151413	-0.830805	1.29394e-06	8.17606e-06	2.48643e-06	2.04298e-05
ENSG00000117318	-0.867482	1.29869e-07	1.19205e-06	2.32292e-06	2.08643e-05
ENSG00000117525	0.87308	4.19373e-09	6.6259e-08	2.32423e-06	2.08811e-05
ENSG00000184232	-0.933461	7.34093e-11	2.21815e-09	2.32384e-06	2.09937e-05
ENSG00000144659	-0.852676	1.82338e-07	1.54338e-06	2.44109e-06	2.12096e-05
ENSG00000100258	0.824889	1.55494e-07	1.37601e-06	2.40804e-06	2.12431e-05
ENSG00000011295	-0.807162	5.3083e-06	2.99605e-05	2.44374e-06	2.13692e-05
ENSG00000124256	0.857475	1.3567e-07	1.20052e-06	2.41221e-06	2.13733e-05
ENSG00000110660	-0.896345	1.88427e-07	1.57353e-06	2.45768e-06	2.13759e-05
ENSG00000008323	-0.859824	3.34816e-11	1.15766e-09	2.39452e-06	2.14329e-05
ENSG00000164692	0.86377	3.19221e-08	3.68514e-07	2.39761e-06	2.15431e-05
ENSG00000221869	0.802022	4.0503e-07	3.19337e-06	2.42995e-06	2.15712e-05
ENSG00000204568	-0.845861	2.89274e-06	1.72272e-05	2.5184e-06	2.1632e-05
ENSG00000198074	-0.828435	8.5615e-08	8.45188e-07	2.41186e-06	2.16355e-05
ENSG00000272636	1.03767	1.78906e-11	6.66154e-10	2.47524e-06	2.16495e-05
ENSG00000126432	-0.812989	1.58637e-06	1.06407e-05	2.42459e-06	2.16931e-05
ENSG00000266412	-0.862882	2.08476e-06	1.34531e-05	2.45756e-06	2.1751e-05
ENSG00000106178	0.840097	3.1865e-07	2.59809e-06	2.45954e-06	2.18239e-05
ENSG00000124772	0.830519	2.25625e-08	2.63476e-07	2.52011e-06	2.19162e-05
ENSG00000180957	0.872124	5.33867e-09	7.00314e-08	2.63801e-06	2.19926e-05
ENSG00000177989	0.871641	1.89291e-07	1.57943e-06	2.57446e-06	2.20619e-05
ENSG00000150527	-0.809186	1.41091e-07	1.21666e-06	2.63497e-06	2.21927e-05
ENSG00000163735	0.83151	2.85373e-06	1.5145e-05	2.72368e-06	2.22097e-05
ENSG00000169814	-0.828655	2.60636e-07	2.07284e-06	2.6572e-06	2.25033e-05
ENSG00000072778	-0.848345	8.55651e-07	6.18627e-06	2.56119e-06	2.26457e-05
ENSG00000167881	0.843483	8.11548e-08	7.34989e-07	2.75533e-06	2.26955e-05
ENSG00000141252	0.810688	2.35186e-06	1.36906e-05	2.84101e-06	2.27853e-05
ENSG00000198130	-0.817161	9.55769e-07	6.70377e-06	2.63575e-06	2.28135e-05
ENSG00000168140	0.800179	6.55712e-07	4.62327e-06	2.639e-06	2.28166e-05
ENSG00000106682	-0.847113	2.19314e-06	1.3642e-05	2.67232e-06	2.29307e-05
ENSG00000169047	0.964276	3.86264e-06	2.30931e-05	2.65056e-06	2.29745e-05
ENSG00000180817	0.846368	1.39515e-06	9.45874e-06	2.62265e-06	2.29759e-05
ENSG00000182149	-0.893213	7.88e-08	7.47809e-07	2.66709e-06	2.29767e-05
ENSG00000096968	0.857753	1.00801e-07	9.19891e-07	2.70456e-06	2.31093e-05
ENSG00000185201	0.869467	2.40828e-08	2.87264e-07	2.64363e-06	2.3139e-05
ENSG00000169100	-0.839	4.04547e-07	3.21727e-06	2.66825e-06	2.33724e-05
ENSG00000198018	0.807406	1.45762e-06	9.57583e-06	2.74967e-06	2.34542e-05
ENSG00000134287	-0.82488	1.6334e-06	1.08174e-05	2.7142e-06	2.35332e-05
ENSG00000110218	0.862884	1.47082e-07	1.21489e-06	2.91046e-06	2.36806e-05
ENSG00000126709	0.803269	1.62116e-06	1.07108e-05	2.76273e-06	2.3762e-05
ENSG00000060642	-0.852294	4.07745e-06	2.1758e-05	2.98923e-06	2.37786e-05
ENSG00000168924	-0.885467	7.72377e-09	1.11167e-07	2.75941e-06	2.38987e-05
ENSG00000198727	-0.854725	5.09314e-08	5.45741e-07	2.74126e-06	2.39335e-05
ENSG00000164970	0.83865	4.44069e-07	3.13077e-06	3.06814e-06	2.40895e-05
ENSG00000035664	-0.829718	4.91636e-08	5.01286e-07	2.87808e-06	2.42132e-05
ENSG00000161013	-0.820682	2.09086e-09	3.76222e-08	2.82512e-06	2.44582e-05
ENSG00000198478	-0.80299	2.05883e-10	5.25366e-09	2.85747e-06	2.46126e-05
ENSG00000231925	0.835069	1.0186e-05	5.43316e-05	2.89746e-06	2.48074e-05
ENSG00000124702	-0.804742	1.99967e-07	1.65527e-06	3.00627e-06	2.49467e-05
ENSG00000141524	0.814008	3.40119e-06	2.06241e-05	2.93919e-06	2.50607e-05
ENSG00000120915	-0.819959	4.6627e-11	1.51751e-09	2.94569e-06	2.51548e-05
ENSG00000062485	-0.864496	1.7694e-07	1.54989e-06	2.9906e-06	2.5461e-05
ENSG00000115009	0.816657	6.79216e-07	5.02788e-06	3.005e-06	2.55494e-05
ENSG00000171067	0.801829	3.12051e-07	2.45673e-06	3.10781e-06	2.55833e-05
ENSG00000135899	0.857978	6.11837e-08	6.0259e-07	3.10604e-06	2.56617e-05
ENSG00000008382	-0.843616	5.15616e-09	7.60037e-08	3.14825e-06	2.60584e-05
ENSG00000173702	0.844169	8.12802e-07	5.9377e-06	3.10649e-06	2.63886e-05
ENSG00000145050	0.889256	2.52705e-08	2.97127e-07	3.14006e-06	2.63895e-05
ENSG00000128342	0.804912	2.53656e-06	1.5339e-05	3.34292e-06	2.65054e-05
ENSG00000142082	-0.840559	3.76317e-06	2.04337e-05	3.42468e-06	2.65401e-05
ENSG00000074410	-0.833422	2.84964e-09	4.90644e-08	3.12968e-06	2.65464e-05
ENSG00000115762	-0.82821	2.7989e-08	3.25829e-07	3.20254e-06	2.68409e-05
ENSG00000135046	0.803937	4.02478e-09	6.49611e-08	3.22752e-06	2.70855e-05
ENSG00000178188	-0.817119	2.23895e-07	1.84646e-06	3.3209e-06	2.72945e-05
ENSG00000072210	-0.823084	1.97033e-06	1.26848e-05	3.31519e-06	2.74964e-05
ENSG00000278311	-0.818339	1.17525e-07	9.84836e-07	3.60327e-06	2.75854e-05
ENSG00000111799	0.850812	7.40825e-09	1.0618e-07	3.3797e-06	2.80895e-05
ENSG00000122378	-0.941609	3.66352e-06	2.19488e-05	3.39915e-06	2.81299e-05
ENSG00000148187	-0.821177	4.51681e-07	3.26783e-06	3.52878e-06	2.81351e-05
ENSG00000189266	-0.807143	7.66941e-07	5.55557e-06	3.42023e-06	2.817e-05
ENSG00000163517	-0.815741	5.58044e-09	7.76561e-08	3.68764e-06	2.95424e-05
ENSG00000054654	-0.843552	7.47504e-07	5.45494e-06	3.61664e-06	2.96071e-05
ENSG00000136859	0.813237	2.29794e-08	2.72064e-07	3.66349e-06	2.97283e-05
ENSG00000113790	-0.816816	1.39137e-06	9.3028e-06	3.73961e-06	3.01915e-05
ENSG00000181513	-0.840514	4.92421e-06	2.68056e-05	3.87302e-06	3.03735e-05
ENSG00000100418	0.835567	4.93969e-08	4.7261e-07	3.98425e-06	3.03752e-05
ENSG00000176422	-0.858229	1.58421e-07	1.2696e-06	4.02179e-06	3.05754e-05
ENSG00000140511	0.917198	5.97813e-09	8.44044e-08	3.83884e-06	3.07264e-05
ENSG00000131203	0.835764	2.20107e-09	3.82975e-08	3.82324e-06	3.09399e-05
ENSG00000116171	-0.80418	1.31835e-08	1.72938e-07	3.86075e-06	3.11808e-05
ENSG00000144136	-0.976242	3.29408e-06	2.01768e-05	3.89233e-06	3.13193e-05
ENSG00000148143	-0.801781	1.42375e-06	8.64197e-06	4.37411e-06	3.13658e-05
ENSG00000120217	0.91903	8.61416e-10	1.50079e-08	4.00677e-06	3.13837e-05
ENSG00000168268	0.802378	9.26046e-07	6.44564e-06	4.0239e-06	3.17659e-05
ENSG00000167112	-0.823926	1.23233e-05	6.08115e-05	4.28798e-06	3.21448e-05
ENSG00000103512	0.802891	1.36047e-06	8.74364e-06	4.21832e-06	3.21622e-05
ENSG00000137274	-0.84232	1.41128e-06	8.62425e-06	4.34051e-06	3.22895e-05
ENSG00000108846	-0.838337	4.71613e-07	3.66859e-06	4.06338e-06	3.26066e-05
ENSG00000101310	0.839189	1.77222e-07	1.48237e-06	4.29898e-06	3.31509e-05
ENSG00000124253	-0.800863	2.83616e-11	1.01993e-09	4.13925e-06	3.31724e-05
ENSG00000141434	-0.850251	4.62308e-06	2.40916e-05	4.29661e-06	3.35955e-05
ENSG00000162813	-0.86698	5.87121e-08	5.92106e-07	4.32035e-06	3.38963e-05
ENSG00000166741	0.812936	8.91784e-08	8.45336e-07	4.33326e-06	3.38999e-05
ENSG00000249948	-0.82616	2.7011e-06	1.64401e-05	4.37445e-06	3.41975e-05
ENSG00000166278	0.804444	3.1259e-07	2.51396e-06	4.52811e-06	3.50265e-05
ENSG00000119280	0.809476	2.7926e-07	2.058e-06	5.02028e-06	3.50657e-05
ENSG00000103852	-0.810166	8.62342e-05	0.000311596	5.36431e-06	3.55733e-05
ENSG00000237988	0.846513	2.1987e-06	1.40018e-05	4.60589e-06	3.58406e-05
ENSG00000177042	-0.807838	2.57895e-07	2.0214e-06	5.0023e-06	3.68923e-05
ENSG00000162645	0.832281	2.42002e-07	2.05019e-06	4.77394e-06	3.70368e-05
ENSG00000087299	-0.806559	1.07378e-06	6.6233e-06	5.36872e-06	3.70917e-05
ENSG00000101421	-0.813394	5.39943e-08	5.66326e-07	4.78913e-06	3.70997e-05
ENSG00000198886	-0.824059	9.09315e-07	6.55113e-06	4.83977e-06	3.76435e-05
ENSG00000105755	-0.843899	3.71755e-09	6.12403e-08	4.895e-06	3.79003e-05
ENSG00000127884	-0.817906	1.83761e-06	1.2075e-05	4.97358e-06	3.82711e-05
ENSG00000197183	-0.818824	9.18481e-08	8.76594e-07	5.01421e-06	3.83205e-05
ENSG00000171385	0.927063	8.78452e-08	8.38514e-07	5.05808e-06	3.84064e-05
ENSG00000171051	0.93471	2.75629e-07	1.55431e-06	5.21199e-06	3.86885e-05
ENSG00000154165	-0.824716	2.73102e-08	3.05406e-07	5.25136e-06	3.96324e-05
ENSG00000138755	0.843504	3.94009e-07	3.1274e-06	5.20786e-06	3.96744e-05
ENSG00000168904	-0.832734	1.00004e-05	4.87388e-05	6.17141e-06	4.15099e-05
ENSG00000141542	-0.821858	3.09495e-08	3.44068e-07	5.70047e-06	4.22573e-05
ENSG00000185215	0.871307	1.52152e-08	1.96385e-07	5.6533e-06	4.24017e-05
ENSG00000114023	-0.807348	7.53461e-09	1.09809e-07	5.67627e-06	4.25735e-05
ENSG00000110080	0.818771	2.57771e-05	0.000122253	5.67019e-06	4.26685e-05
ENSG00000137714	-0.807536	3.15683e-06	1.88159e-05	5.92676e-06	4.30401e-05
ENSG00000168374	0.818155	1.28838e-05	6.66281e-05	5.85283e-06	4.36072e-05
ENSG00000114779	-0.807309	3.2866e-07	2.64271e-06	5.89245e-06	4.36774e-05
ENSG00000186350	-0.80198	9.63769e-08	9.21346e-07	5.92302e-06	4.38214e-05
ENSG00000134440	-0.808493	6.2242e-08	6.22466e-07	5.98744e-06	4.40387e-05
ENSG00000162747	0.870768	5.35795e-06	2.36762e-05	6.29448e-06	4.44359e-05
ENSG00000111912	0.829188	2.14557e-08	2.59287e-07	6.13359e-06	4.51485e-05
ENSG00000015475	0.800305	1.71582e-06	1.08257e-05	6.50913e-06	4.5655e-05
ENSG00000082212	-0.854831	4.98072e-06	2.87116e-05	6.25983e-06	4.56602e-05
ENSG00000175426	0.820987	5.02795e-06	2.8956e-05	6.29007e-06	4.57065e-05
ENSG00000112096	0.843302	3.06448e-10	7.39006e-09	6.26514e-06	4.61554e-05
ENSG00000166823	-0.869646	1.30962e-05	6.45359e-05	6.75277e-06	4.73261e-05
ENSG00000115840	-0.800658	2.31983e-06	1.25631e-05	7.90356e-06	4.8164e-05
ENSG00000145623	0.817431	1.36538e-07	1.22007e-06	6.73169e-06	4.84172e-05
ENSG00000123130	0.801204	3.85195e-07	2.78142e-06	7.59701e-06	5.07857e-05
ENSG00000102024	0.814847	1.01757e-07	9.40142e-07	7.2544e-06	5.10822e-05
ENSG00000123131	0.806162	1.00097e-05	5.31933e-05	7.43214e-06	5.26525e-05
ENSG00000158109	-0.843693	2.01646e-08	2.44869e-07	7.43583e-06	5.28211e-05
ENSG00000214717	-0.810307	2.17302e-07	1.79476e-06	7.65343e-06	5.32999e-05
ENSG00000184719	-0.814706	5.28626e-07	3.2664e-06	9.02243e-06	5.53399e-05
ENSG00000033170	0.827767	8.36639e-08	7.93291e-07	8.1368e-06	5.60859e-05
ENSG00000061273	0.805163	4.20132e-08	4.49634e-07	8.38731e-06	5.74866e-05
ENSG00000130734	-0.827065	9.25358e-09	1.23362e-07	8.41191e-06	5.80001e-05
ENSG00000023445	0.86543	1.40292e-07	1.28499e-06	8.37531e-06	5.83753e-05
ENSG00000078081	0.83215	3.67718e-07	2.84072e-06	8.57447e-06	5.86297e-05
ENSG00000189077	-0.835788	3.70814e-09	5.96391e-08	8.65377e-06	5.96131e-05
ENSG00000170234	-0.802907	2.68714e-07	2.02441e-06	9.38403e-06	6.04414e-05
ENSG00000137825	-0.801457	2.78778e-09	4.70673e-08	8.76306e-06	6.04855e-05
ENSG00000163430	0.820304	1.57882e-07	1.41965e-06	9.4043e-06	6.39762e-05
ENSG00000135074	0.812493	2.28644e-07	1.93599e-06	9.60001e-06	6.49308e-05
ENSG00000167080	-0.898612	3.14997e-06	1.93823e-05	9.60091e-06	6.53843e-05
ENSG00000090376	0.826543	2.44426e-07	1.96342e-06	1.03395e-05	6.77283e-05
ENSG00000172602	0.800869	2.36763e-07	1.96488e-06	1.07005e-05	6.94456e-05
ENSG00000119979	-0.812525	5.48654e-06	3.03122e-05	1.15168e-05	7.35622e-05
ENSG00000073803	-0.80387	9.68733e-07	5.95585e-06	1.27942e-05	7.57713e-05
ENSG00000107968	0.84108	1.6647e-07	1.38951e-06	1.27635e-05	7.96904e-05
ENSG00000260027	-0.805683	8.51335e-08	7.84218e-07	1.2802e-05	8.04511e-05
ENSG00000090520	0.848907	1.54874e-08	1.90387e-07	1.31727e-05	8.33789e-05
ENSG00000057657	0.819069	2.36834e-08	2.76254e-07	1.3283e-05	8.36624e-05
ENSG00000109062	-0.811903	1.24281e-08	1.66806e-07	1.35255e-05	8.64294e-05
ENSG00000134460	0.840211	4.56942e-08	4.66635e-07	1.41674e-05	8.79171e-05
ENSG00000196968	0.80227	9.63102e-07	5.59371e-06	1.62672e-05	9.47446e-05
ENSG00000143870	0.800202	4.65751e-08	4.94549e-07	1.68277e-05	0.000102769
ENSG00000011198	-0.832479	2.96973e-05	0.000135752	1.80006e-05	0.00010696
ENSG00000171208	-0.814236	1.65707e-05	8.13452e-05	2.01436e-05	0.000118502
ENSG00000185880	0.803576	2.78107e-06	1.71821e-05	2.36581e-05	0.000135265
ENSG00000137757	0.808315	1.50634e-07	1.35555e-06	2.4462e-05	0.000139794
ENSG00000170542	0.811124	1.39853e-08	1.74796e-07	3.63815e-05	0.000191911
ENSG00000139163	-0.84419	2.87183e-05	0.000134164	3.69822e-05	0.00019744
ENSG00000077157	0.878354	1.61683e-05	8.13686e-05	3.86414e-05	0.000204473

## Sheet: Supp Table 8
Supplementary Table 8: Differentially Methylated Regions: UCi vs UCni
Promoter Regions
Region	pval	padj	log2err	ES	NES	size	leadingEdge
HOXC4	4.52874e-08	2.27947e-06	0.719513	-0.721994	-2.81426	19	cg20435403, cg03923561, cg22769105, cg22747076, cg19058685, cg01524853, cg05611263, cg09375394, cg00218447, cg02017718, cg05987823, cg07545037
DCPS	1.28177e-08	9.67734e-07	0.74774	-0.943691	-2.49072	7	cg17631150, cg10499172, cg13877106, cg20559217, cg17494733, cg11635454
ATP2C1	1.52092e-14	2.29658e-12	0.975995	-0.998641	-2.31336	5	cg16756841, cg15122111, cg02082588, cg05433448, cg11285029
BACH2	6.97945e-06	0.000175649	0.610527	-0.866487	-2.28695	7	cg26535591, cg10477339, cg12859373, cg03035849, cg12234226, cg19694945, cg00378856
MYO15B	3.51009e-07	1.06005e-05	0.674963	-0.958858	-2.2212	5	cg22287064, cg04738888, cg12184886, cg03744440, cg06390536
KIAA1949	4.19053e-05	0.000903958	0.557332	-0.849983	-2.11049	6	cg13423389, cg24967096, cg11414821, cg00128100, cg15696968, cg12105190
GJB2	0.00277055	0.0298823	0.431708	-0.800995	-1.85551	5	cg00347757, cg07921371, cg26883974
TNS1	0.00583205	0.0463494	0.407018	-0.774814	-1.79486	5	cg00332776, cg14370705, cg03383268
GPRC5C	0.00492402	0.0413071	0.407018	0.781267	1.99955	5	cg16987606, cg22633590, cg12893736, cg23479221, cg07896268
BMP7	0.00391565	0.0347801	0.407018	0.791339	2.02533	5	cg10941747, cg22047703, cg00309582, cg11670519, cg18759209
DNASE1L2	0.00387377	0.0347801	0.431708	0.79231	2.02781	5	cg08988951, cg05581415, cg18514720, cg12865890, cg09607446
TMEM51	0.00380406	0.0347801	0.431708	0.688733	2.12121	8	cg23578515, cg06208989, cg25908635, cg15319451, cg06869505, cg16858898
GOLSYN	0.00209648	0.0243514	0.431708	0.727	2.13049	7	cg19571412, cg04843935, cg02386604, cg23324537, cg14745270, cg05927432, cg27511169
DAAM1	0.00141296	0.0177797	0.45506	0.768221	2.13456	6	cg21669940, cg27568751, cg00855486, cg09126123
C11orf58	8.10814e-05	0.00136037	0.538434	0.894059	2.28823	5	cg05405872, cg01047635, cg05512310, cg13475375, cg20488757
C1orf87	6.70361e-05	0.00126531	0.538434	0.896679	2.29493	5	cg09851465, cg00914726, cg17238766, cg23137165, cg06405860
ZNF577	0.000723961	0.00993802	0.477271	0.748881	2.30646	8	cg23010048, cg22331349, cg09547119, cg03562414, cg10635122, cg24794228, cg12227172, cg11269599
HOXB3	9.58403e-05	0.00144719	0.538434	0.838458	2.32972	6	cg06186155, cg23014425, cg04800503, cg23551720, cg13280788, cg04578004
HOXA3	1.87914e-07	7.09374e-06	0.690132	0.868632	2.8219	9	cg22772747, cg24361385, cg00899400, cg08164294, cg12923919, cg14573448, cg00921266, cg08101036, cg13172549
Gene Body Regions
Region	pval	padj	log2err	ES	NES	size	leadingEdge
MAGI2	7.41758e-05	0.0111078	0.538434	-0.718273	-2.22452	10	cg05054870, cg26512635, cg16407998, cg17797074, cg21742589, cg25369211, cg20311601, ch.7.1714607F, cg01368068
GRB2	0.000118384	0.0132845	0.538434	-0.84112	-2.11189	6	cg00900735, cg04056757, cg07980773, cg24244854, cg16178065, cg13282068
HLF	0.000183139	0.0156715	0.518848	-0.828811	-2.08098	6	cg01451391, cg01185682, cg17264752, cg05087952, cg19410314
ROBO1	0.000667239	0.0363342	0.477271	-0.745451	-1.99215	7	cg15771582, cg00906420, cg23309303, cg24512093, cg23372542
LDLRAD3	0.000403794	0.0268748	0.498493	-0.849704	-1.98849	5	cg14464829, cg25654154, cg24075549, cg16373456, cg01099834
GALNT14	0.000387421	0.0268748	0.498493	0.837217	2.12119	5	cg11742722, cg16912114, cg03442269, cg02665958, cg06062957
NFIC	0.000133067	0.0132845	0.518848	0.861625	2.18303	5	cg09249675, cg08542002, cg24199203, cg00336938, cg22603569
SLC12A7	0.00047959	0.0287274	0.498493	0.729328	2.2329	8	cg02762475, cg12146829, cg00601711, cg02557110, cg00346376, cg00420510
LTBP3	2.20834e-05	0.00440933	0.57561	0.863263	2.36207	6	cg20820280, cg16441504, cg19332572, cg20588859, cg23743554, cg24716530
BRSK2	1.85998e-05	0.00440933	0.57561	0.755069	2.51922	10	cg17416644, cg17414718, cg10590925, cg04745182, cg17429870, cg25271479, cg19613205, cg26941105
LHX6	9.92114e-06	0.00440933	0.593325	0.771268	2.57327	10	cg21469772, cg13862711, cg05136264, cg21213617, cg04282082, cg15124400, cg14249155, cg11785192, cg03363289, cg12770728

## Sheet: Supp Table 9
Supplementary Table 9: Correlation of Methylation and Gene Expression in UC samples using mCSEA package
Analysis was repeated for both promoter and gene body methylation regions
Promoter Regions
Feature	regionType	Gene	Correlation	PValue	adjPValue
GYPC	promoters	ENSG00000136732	-0.744807	1.22499e-14	1.10249e-13
DCPS	promoters	ENSG00000110063	-0.682662	1.10547e-11	3.47419e-11
HOXB3	promoters	ENSG00000120093	-0.682177	1.15806e-11	3.47419e-11
ALDH1L1	promoters	ENSG00000144908	-0.664625	5.88389e-11	1.32387e-10
TNS1	promoters	ENSG00000079308	-0.597563	1.20642e-08	2.17155e-08
GPRC5C	promoters	ENSG00000170412	-0.557796	1.65369e-07	2.48054e-07
SQRDL	promoters	ENSG00000137767	-0.535761	6.12473e-07	7.87465e-07
TMEM51	promoters	ENSG00000171729	-0.523111	1.24655e-06	1.40237e-06
BRF1	promoters	ENSG00000184887	-0.501306	3.975e-06	3.975e-06
Gene Regions
Feature	regionType	Gene	Correlation	PValue	adjPValue
PLCE1	genes	ENSG00000138193	0.802376	2.95601e-18	2.95601e-17
ANO6	genes	ENSG00000177119	0.670779	3.36959e-11	1.6848e-10
MAML3	genes	ENSG00000196782	0.66032	8.6231e-11	2.87437e-10
MIR548AN	genes	ENSG00000134882	0.62908	1.15892e-09	2.31783e-09
UBAC2	genes	ENSG00000134882	0.62908	1.15892e-09	2.31783e-09
COL5A1	genes	ENSG00000130635	0.624893	1.60623e-09	2.67704e-09
APBB2	genes	ENSG00000163697	0.605459	6.87003e-09	9.81432e-09
MIR548Q	genes	ENSG00000148143	0.587957	2.34531e-08	2.93163e-08
KDM2B	genes	ENSG00000089094	0.543123	3.99595e-07	4.43995e-07
PARD3B	genes	ENSG00000116117	0.537524	5.53457e-07	5.53457e-07

## Sheet: Supp Table 10
Supplementary Table 10: CpG sites significantly associated with Relapse in CD and UC
Results based on linear mixed effect models which included both inflamed and non-inflamed samples from IBD patients
CD: Relapse vs Remission									UC: Relapse vs Remission
CpG_site	pval	FDR_pval	PC10_pval						CpG_site	pval	FDR_pval	PC10_pval
cg00001791	1.90171e-05	0.00646909	0.00597298						cg00049323	3.77705e-05	0.0414718	0.00576249
cg00012238	0.000562247	0.0283781	0.0497647						cg00050133	5.31235e-05	0.0454762	0.0056469
cg00017489	0.00076295	0.0323693	0.0156154						cg00074132	4.22981e-05	0.0427508	0.0325461
cg00020052	0.000222465	0.0189679	0.00924313						cg00087482	1.31478e-05	0.0296805	0.00242064
cg00021978	0.00131954	0.0416329	0.0409694						cg00089719	4.37661e-06	0.0208655	0.0452903
cg00023321	0.000318984	0.0221322	0.00600625						cg00101713	6.68123e-05	0.0490582	0.00442523
cg00032879	0.000296631	0.0214387	0.0152414						cg00120332	5.36714e-05	0.0454762	0.028809
cg00035453	0.000649521	0.030141	0.0052495						cg00142642	2.68498e-05	0.0380133	0.0157328
cg00053361	4.84456e-05	0.00968352	0.0147008						cg00204743	6.66093e-06	0.0228936	0.00299119
cg00062776	0.000967711	0.0360594	0.0110962						cg00260231	2.47902e-06	0.0172777	0.0137441
cg00066627	0.000981012	0.0362719	0.0299086						cg00307725	2.34564e-08	0.00465638	0.000105444
cg00067126	0.000485714	0.0266752	0.00889026						cg00387170	1.45782e-06	0.015367	0.000501771
cg00070162	1.62825e-10	1.06937e-05	0.00294313						cg00419759	4.06065e-07	0.0103799	0.00585129
cg00071575	0.000259351	0.0202123	0.0191682						cg00453202	1.63314e-05	0.0316501	0.0186659
cg00077877	0.00018892	0.0177218	0.00915178						cg00541089	5.31658e-05	0.0454762	0.000233846
cg00083194	0.000389492	0.0241591	0.0393335						cg00595022	3.02751e-05	0.0392954	0.00467386
cg00089372	0.000124837	0.0146969	0.0111433						cg00700596	5.61904e-05	0.0458116	0.00140892
cg00093436	0.000964657	0.0360106	0.0231388						cg00764582	1.32345e-05	0.0296805	0.0345384
cg00094244	0.000686936	0.0308253	0.017262						cg00801098	4.33413e-05	0.0430262	0.0019934
cg00108694	2.30072e-05	0.00695994	0.00443242						cg00846539	3.58471e-05	0.0408229	0.0020563
cg00110039	0.00197607	0.0499103	0.00771886						cg00913879	2.21998e-05	0.0357061	0.00741259
cg00133403	0.000288091	0.021178	0.0105637						cg00929332	2.63147e-05	0.0376313	0.0068886
cg00147627	8.49936e-05	0.0123124	0.00644523						cg00933692	6.89451e-05	0.0496477	3.64503e-05
cg00165011	0.00122331	0.0402387	0.00472814						cg01081561	6.49759e-05	0.0484569	0.018284
cg00172794	7.17821e-05	0.0113849	0.0173122						cg01217406	1.9388e-05	0.0336548	0.00606018
cg00188315	0.000251304	0.0199191	0.0045557						cg01263532	4.62835e-05	0.0440709	0.00308307
cg00191052	0.000220711	0.0188954	0.0247124						cg01378812	2.23777e-06	0.0168857	0.0451422
cg00206168	0.00185263	0.0483539	0.00373022						cg01414289	5.35729e-05	0.0454762	0.014756
cg00211738	0.00172762	0.0468415	0.0319496						cg01521015	1.64652e-05	0.0317226	0.00242324
cg00223552	0.00155279	0.0447255	0.0269607						cg01523474	9.90768e-08	0.00594424	0.00636672
cg00239467	0.000553213	0.0281963	8.1567e-07						cg01537391	2.7226e-07	0.00965576	0.00288287
cg00241002	0.000979837	0.0362548	0.0317068						cg01540301	1.01896e-05	0.0283122	0.00773258
cg00291003	2.66382e-05	0.00733549	0.0120761						cg01550161	7.02574e-05	0.0498837	0.00822936
cg00311667	4.32839e-08	0.000413938	0.00607013						cg01589972	2.79255e-05	0.0385363	0.00792012
cg00313750	0.000825311	0.0335684	0.00358317						cg01776007	5.11043e-07	0.0103814	0.00106596
cg00319545	0.00110134	0.0382621	0.0362152						cg01856558	4.69403e-05	0.0443899	0.00258019
cg00319692	4.7132e-05	0.00960171	0.00422752						cg01860087	2.57339e-05	0.037399	0.0289632
cg00331283	5.49665e-07	0.00126985	0.0442712						cg01873690	3.14162e-05	0.0398076	0.00194542
cg00332067	0.00138264	0.0425468	0.0334327						cg01907042	2.26214e-05	0.0359405	0.000607115
cg00339556	1.07253e-05	0.00504171	0.00892155						cg01912330	5.42799e-05	0.0454762	0.0241239
cg00341742	0.000300985	0.0215787	0.01361						cg02003854	4.98122e-06	0.0217343	0.00396549
cg00342743	0.00107206	0.037835	0.00238349						cg02075713	6.09016e-08	0.00539972	0.00211349
cg00355457	4.63346e-05	0.00953518	0.00860769						cg02103450	1.86318e-06	0.015367	0.00408173
cg00368022	0.000786946	0.0328717	0.042482						cg02123719	6.17139e-05	0.0475804	0.00750237
cg00374554	4.67089e-05	0.00957237	0.0463484						cg02261604	3.38344e-05	0.0406849	0.000748323
cg00379377	4.8761e-05	0.00970014	0.0274973						cg02304271	6.95139e-05	0.0498278	0.00790736
cg00381829	5.52676e-05	0.0101592	0.0304218						cg02365517	2.92995e-05	0.0392425	0.00156005
cg00382740	0.000129351	0.0149565	0.0334411						cg02375503	1.59077e-06	0.015367	0.0174779
cg00386925	3.69395e-06	0.00321635	0.0416799						cg02396253	2.9321e-06	0.0176873	0.0118448
cg00393283	0.00154338	0.0446086	0.0127285						cg02489427	6.11248e-07	0.0108048	0.0337972
cg00393546	0.000415673	0.0247706	0.0438867						cg02608963	3.108e-05	0.0396496	0.000787588
cg00402352	0.000948609	0.0356971	0.00109494						cg02621907	1.28755e-06	0.01469	0.00112176
cg00404187	0.000315048	0.0220153	0.00128769						cg02658541	6.5291e-05	0.0484934	0.0135995
cg00408964	0.000724621	0.0315861	0.00926394						cg02676148	1.34417e-05	0.0296805	0.0181853
cg00410467	0.00137573	0.042463	0.0341615						cg02701792	4.49324e-05	0.0434206	0.0207376
cg00417297	0.000183713	0.0174936	0.0258062						cg02705998	5.58432e-06	0.0228936	0.000832173
cg00424588	1.00724e-05	0.00488978	0.000375051						cg02727959	1.11127e-05	0.0286221	0.0348059
cg00433364	0.00164799	0.0458896	0.00559132						cg02762966	3.55421e-05	0.0407218	0.0133758
cg00444360	0.000522439	0.0274935	0.0164932						cg02767912	6.65412e-05	0.0489235	0.0216957
cg00449715	0.00077951	0.0327036	0.00404124						cg02773160	1.72776e-06	0.015367	8.68183e-05
cg00463052	0.000335327	0.0226143	0.0146549						cg02827245	7.97673e-07	0.0113307	0.000277825
cg00473311	0.000198031	0.0181169	0.00408414						cg02875395	3.99014e-06	0.0203944	0.000347633
cg00476608	0.00068619	0.0308139	3.86101e-06						cg02882755	3.65509e-05	0.0410867	0.00860479
cg00479463	0.000111867	0.0139592	0.0211994						cg02959129	5.65816e-05	0.0460776	0.020719
cg00480142	0.00116388	0.0393121	0.0390985						cg02966899	5.36135e-05	0.0454762	0.0345577
cg00485707	0.000197421	0.0181052	0.0049599						cg02976054	2.81112e-05	0.0385674	0.00670229
cg00490655	0.000187429	0.0176862	0.0110644						cg03042802	1.22914e-07	0.00622739	0.00151397
cg00503298	0.00127578	0.0410152	0.0306831						cg03084214	1.52337e-05	0.0310156	0.0213105
cg00538717	0.0015399	0.0445613	0.0216063						cg03145360	1.92382e-05	0.0336548	0.000924676
cg00545469	1.03185e-05	0.0049363	0.0136227						cg03151535	4.12574e-05	0.0423312	0.00881572
cg00558031	0.000231617	0.0192624	0.0192674						cg03278510	1.80656e-06	0.015367	0.00290138
cg00559054	0.000245902	0.0197536	0.00920289						cg03377361	3.72356e-05	0.0411306	0.00050873
cg00561674	0.000227361	0.0191079	0.0388563						cg03390300	4.23629e-06	0.0208655	0.0248587
cg00561739	8.2129e-05	0.0121056	0.00402508						cg03462510	5.99471e-05	0.047183	0.00200485
cg00566899	0.00020298	0.0182724	0.0190265						cg03645246	3.73084e-05	0.0411306	0.0359952
cg00567833	0.00133007	0.041769	0.0273825						cg03646393	6.37391e-05	0.0480962	0.0141997
cg00572089	0.000280926	0.0209407	0.0403727						cg03689425	5.22661e-05	0.0452657	8.99517e-05
cg00574206	0.000605023	0.029315	0.00570277						cg03870429	3.98589e-05	0.0419773	0.0297184
cg00574639	0.00030002	0.0215443	0.0371528						cg03934865	9.7106e-06	0.0279621	0.0109967
cg00575665	0.00053945	0.0278827	0.000467085						cg04043023	3.99634e-05	0.0419944	0.00546862
cg00590991	0.00157321	0.0449878	0.00154082						cg04046999	1.37683e-06	0.0152593	0.0124778
cg00613562	0.00159991	0.0453	0.00101423						cg04071872	2.33589e-05	0.0359405	0.0279252
cg00622133	0.000124851	0.0146969	0.0352104						cg04118651	5.30094e-05	0.0454762	0.00129273
cg00629102	0.00118013	0.0395203	0.0246591						cg04155879	5.59425e-05	0.0458092	0.0104277
cg00632957	4.95287e-05	0.0097917	0.00649227						cg04161576	3.24432e-05	0.0402263	9.83585e-05
cg00639361	0.000394805	0.024278	0.02803						cg04299914	2.08035e-05	0.0343964	0.00223796
cg00648274	2.68285e-06	0.00272875	0.00183331						cg04399310	2.29882e-05	0.0359405	0.0139654
cg00650953	0.000141988	0.0155943	0.0405103						cg04458323	1.08945e-07	0.00594424	0.011796
cg00661719	9.52163e-07	0.00163948	0.000122595						cg04478327	1.20949e-05	0.0289829	0.00929137
cg00664117	2.51696e-05	0.0071738	0.0208426						cg04499119	6.40451e-05	0.0481733	0.0242152
cg00674004	0.000891478	0.0347405	0.00925503						cg04540061	5.43685e-05	0.0454762	0.0350189
cg00674365	0.000823004	0.0335176	0.0280534						cg04552867	2.59619e-05	0.0374271	0.00595919
cg00676960	3.89842e-06	0.00322482	0.0445849						cg04608156	5.14436e-06	0.0218168	0.0146519
cg00679209	0.00197813	0.0499211	0.0350549						cg04643155	1.10415e-05	0.0286221	0.0447931
cg00679792	0.00103693	0.0372344	0.0367612						cg04661810	2.54016e-05	0.0373032	0.000483537
cg00688850	0.00125289	0.0407035	0.0459531						cg04673750	1.11441e-05	0.0286221	0.000114673
cg00693837	6.85129e-05	0.0111744	0.0451671						cg04697832	6.00257e-05	0.047183	0.0258624
cg00695416	4.00484e-06	0.00326411	0.0035163						cg04703800	7.02539e-07	0.0110736	0.0260333
cg00697654	0.00165216	0.0459418	0.0289628						cg04713352	5.4227e-06	0.0223624	0.0180214
cg00702148	0.00154472	0.0446276	0.0175543						cg04728713	7.10625e-06	0.0238586	0.0100673
cg00704227	0.000205842	0.0183875	0.0423731						cg04760936	2.27328e-05	0.0359405	0.00427971
cg00704909	2.91707e-05	0.00767206	0.000226774						cg04791456	7.29536e-06	0.024138	0.0149198
cg00706441	2.14978e-06	0.00244635	3.70414e-06						cg04820351	3.88417e-05	0.0418511	0.0264651
cg00722445	0.000685633	0.0308139	0.0335854						cg04834806	1.30476e-06	0.01469	0.0172947
cg00760950	0.00171676	0.046704	0.0126945						cg04850714	2.2083e-05	0.0357061	0.0364711
cg00763743	0.000700526	0.0310946	0.0291219						cg04851652	4.5953e-08	0.00465638	0.0117895
cg00765144	0.000738285	0.0318759	0.0113848						cg04896740	3.51784e-05	0.0407204	0.0168248
cg00777341	0.000926204	0.0352964	0.00788807						cg04949591	4.47135e-06	0.0208655	0.00100578
cg00784703	0.00135246	0.042157	0.0409083						cg04956913	4.46363e-09	0.00306942	0.00610211
cg00786201	0.00012232	0.0146178	0.0335898						cg05058846	1.11786e-05	0.0286221	0.00125561
cg00811051	0.000295995	0.0214163	0.000297638						cg05169244	2.07611e-05	0.0343964	0.0123932
cg00814244	0.000301347	0.0215819	0.0248749						cg05235581	2.48284e-05	0.03692	0.00461586
cg00825031	0.000832658	0.0337092	0.0424837						cg05269044	4.8792e-05	0.0449803	0.0281709
cg00837619	0.0016631	0.046087	0.0356844						cg05280148	1.50702e-05	0.0310156	0.000896697
cg00839434	0.000311358	0.0218737	0.0223017						cg05288798	3.20384e-05	0.0400088	0.00502411
cg00853189	0.00077475	0.0326169	0.00775012						cg05331472	3.1709e-05	0.0398076	0.0208866
cg00858855	0.000574535	0.0286471	0.00311324						cg05352240	3.94587e-05	0.0419773	0.00590851
cg00859478	0.000960965	0.0359413	0.0296094						cg05357691	6.76204e-06	0.0229915	0.030531
cg00859481	0.00120506	0.039911	0.0409381						cg05388085	1.54793e-05	0.0310156	0.0391353
cg00861669	1.69743e-06	0.00220864	0.0368782						cg05409945	5.348e-05	0.0454762	0.00899378
cg00879184	0.000106486	0.0136252	0.0106999						cg05441765	7.0246e-05	0.0498837	0.00490295
cg00882685	0.000329173	0.0224421	0.0159891						cg05507002	4.83037e-07	0.0103814	0.000114152
cg00889709	0.00194052	0.0494696	0.0203212						cg05524073	5.29759e-05	0.0454762	0.000538137
cg00905417	0.00017598	0.0171661	0.0238564						cg05568678	3.03136e-05	0.0392954	2.47576e-05
cg00914562	0.00175736	0.0472081	0.00254864						cg05569167	4.93546e-05	0.0451156	0.0241614
cg00935119	8.04264e-06	0.00440344	0.00103071						cg05580557	4.15941e-06	0.0207767	0.0468362
cg00937817	0.000173329	0.0170377	0.00669855						cg05640422	4.25181e-05	0.0427508	0.00157521
cg00940280	8.28785e-05	0.0121538	0.000684314						cg05659220	1.12288e-05	0.0286221	0.0112779
cg00948274	0.000570708	0.0285592	0.00883955						cg05667107	6.3628e-05	0.0480903	0.0161902
cg00952162	0.000891535	0.0347405	0.00131532						cg05733869	1.90897e-06	0.0153868	0.023127
cg00958225	0.000754605	0.032202	0.00279373						cg05770456	5.59937e-05	0.0458092	0.000153655
cg00968638	0.00184417	0.0482753	0.00237221						cg05853522	5.51743e-05	0.0455876	0.000442409
cg00979695	0.000568804	0.0285385	0.0444955						cg05896117	2.30347e-05	0.0359405	0.00900265
cg00980051	7.44588e-06	0.00426292	0.0329602						cg05924027	6.0253e-05	0.0472172	0.0112387
cg00985040	1.19337e-05	0.00525939	0.0109505						cg05924979	6.46484e-05	0.0484217	0.00885968
cg00989505	0.00134109	0.0419394	0.000283807						cg05933901	4.1082e-05	0.0423312	0.000604175
cg00993205	0.00162802	0.0456567	0.0142673						cg05944174	4.92288e-05	0.0451139	0.00650213
cg00995141	0.00165737	0.0460059	0.0163375						cg05988144	1.12877e-05	0.0286221	0.0200504
cg01003724	0.000588819	0.0289736	0.00474425						cg06046647	1.69436e-05	0.0320339	0.0418841
cg01010931	0.000245112	0.0197211	0.00962249						cg06144381	1.16197e-05	0.0286221	0.00336884
cg01018477	0.000405448	0.02451	0.0209742						cg06163270	6.09621e-05	0.0473467	0.00182288
cg01020859	0.000600824	0.0292295	0.0266941						cg06263361	1.82541e-06	0.015367	9.27036e-05
cg01021552	0.000149914	0.0159959	0.011406						cg06270802	3.04146e-05	0.0392954	0.00184504
cg01022121	0.000234364	0.0193603	0.0391141						cg06296773	3.28521e-05	0.0402263	0.0182124
cg01026204	8.63425e-06	0.0045262	0.0234669						cg06308615	5.89448e-05	0.0470831	0.0188457
cg01028360	0.000251342	0.0199191	0.016609						cg06321381	2.1428e-05	0.0351828	0.0445261
cg01029867	0.000324305	0.0222643	0.0243932						cg06362213	1.57843e-05	0.0313702	0.0334282
cg01033646	4.87729e-05	0.00970014	0.0122573						cg06475374	5.95355e-06	0.0228936	0.00904076
cg01040890	9.3709e-07	0.00163186	0.00994553						cg06496590	3.42574e-05	0.0407204	0.0128879
cg01044608	3.72022e-06	0.00322101	0.0286288						cg06545046	1.28773e-06	0.01469	0.0389242
cg01048931	0.00160493	0.0453742	0.0432612						cg06604102	3.93593e-05	0.0419773	0.00932231
cg01055871	0.00116911	0.0393788	0.0176162						cg06642945	5.14982e-05	0.0451515	0.012237
cg01059126	0.000239501	0.0195294	0.0285886						cg06663788	6.60981e-05	0.0488371	0.000848159
cg01059768	0.000754141	0.0321976	0.0194764						cg06682531	6.34202e-06	0.0228936	0.00229642
cg01069845	0.0011947	0.0397178	5.38676e-05						cg06683458	3.28301e-05	0.0402263	0.00219708
cg01077469	0.000228995	0.0191551	0.000864012						cg06716182	2.06891e-06	0.0163394	0.000327102
cg01077713	0.00155828	0.0447863	0.0313425						cg06768423	5.93122e-05	0.0471113	0.0121652
cg01081586	0.000533958	0.027797	0.0150528						cg06790324	3.115e-05	0.0396675	0.00153361
cg01093786	0.000355353	0.023209	0.033841						cg06820993	4.5568e-05	0.0436014	0.000846693
cg01108106	4.39414e-06	0.00337333	4.57704e-06						cg06875105	1.24871e-05	0.0293284	0.0365256
cg01113910	2.36752e-06	0.00251347	0.0266731						cg06919472	6.16177e-06	0.0228936	0.00359874
cg01115598	0.000162143	0.0165687	0.0195755						cg06927919	3.37689e-05	0.0406849	0.0231583
cg01119452	0.000160815	0.0165066	0.00289093						cg06940110	4.53392e-05	0.0435775	0.0125539
cg01121892	0.00124995	0.0406627	0.00369451						cg06953329	5.98793e-05	0.047183	0.0381284
cg01127412	0.000377012	0.0238725	0.00707217						cg06975305	2.33192e-05	0.0359405	0.0070118
cg01134274	0.00158569	0.0451168	0.00401506						cg06984699	1.93701e-05	0.0336548	0.000789877
cg01134935	0.00024388	0.019684	0.0482134						cg06995299	4.81658e-05	0.0448417	0.0339949
cg01139342	0.000953604	0.0357998	0.0108478						cg07112154	3.52504e-05	0.0407204	0.00206112
cg01147714	0.000212874	0.0186446	0.0402266						cg07170686	6.68116e-06	0.0228936	0.00547578
cg01150014	1.80654e-06	0.00228167	0.0139092						cg07221204	3.40108e-05	0.0407204	0.00868185
cg01150044	0.00137163	0.042398	0.00273776						cg07326225	4.01169e-05	0.0420933	0.000764859
cg01151440	0.00179521	0.0476626	0.0422492						cg07335189	4.16691e-05	0.0425879	0.00925176
cg01152302	2.29636e-05	0.00695923	0.00157885						cg07369559	5.50744e-05	0.0455876	0.000216479
cg01166350	0.000419593	0.0248744	0.0362474						cg07373877	4.88401e-05	0.0449803	0.00146912
cg01169463	0.00116791	0.0393613	0.00762577						cg07380590	1.7621e-05	0.0324965	0.00456262
cg01177849	8.39222e-05	0.0122211	0.0109287						cg07411165	7.22091e-06	0.0240461	0.0175672
cg01181415	6.52436e-06	0.00405334	0.0277629						cg07502333	6.97835e-05	0.0498455	0.0294339
cg01184784	1.23418e-05	0.00532201	0.001188						cg07513366	8.98934e-06	0.0267907	0.00973105
cg01187498	0.000480867	0.0265285	0.0360478						cg07550296	4.06972e-05	0.0423265	0.000107109
cg01197156	0.000517876	0.0273945	0.0039445						cg07552182	5.7947e-05	0.046664	0.0354759
cg01208873	0.000165971	0.0167449	0.0445309						cg07615842	9.39801e-06	0.0274323	0.0235755
cg01227027	0.00141155	0.0429421	0.00629586						cg07735155	3.0998e-06	0.0179114	0.0217665
cg01227827	4.34532e-06	0.00337333	0.00889914						cg07757386	1.65251e-05	0.0317226	7.25418e-06
cg01233638	0.00191804	0.0491796	0.0299616						cg07833678	4.05087e-05	0.0422544	0.0100324
cg01238264	0.000180315	0.0173654	0.000121915						cg07880454	6.03775e-05	0.0472172	0.0314798
cg01253545	0.000867677	0.0343317	0.0263738						cg07913310	2.45708e-05	0.036846	0.000417052
cg01255646	6.03687e-05	0.0105437	0.0131943						cg07965321	1.82345e-07	0.00760812	0.00326906
cg01273336	1.79514e-06	0.00227611	0.0241654						cg08020339	5.73198e-06	0.0228936	0.00274751
cg01277603	0.000289436	0.0212124	0.0175326						cg08081407	6.57168e-05	0.0487021	0.000246686
cg01285435	0.000736494	0.0318309	0.0164543						cg08243752	3.85367e-05	0.0418511	0.00198538
cg01287936	8.13975e-05	0.0120535	0.000319924						cg08287175	1.10767e-05	0.0286221	0.0167449
cg01291398	0.000539134	0.0278827	0.0185323						cg08332658	5.09176e-05	0.0451515	0.00778089
cg01297674	0.00118692	0.0396279	0.0431887						cg08396974	5.02032e-05	0.0451515	0.0222081
cg01316857	0.00147482	0.0438236	0.0489408						cg08415138	5.88414e-05	0.0470535	0.0453949
cg01323371	0.00165117	0.0459379	0.0396657						cg08448725	4.04456e-05	0.0422544	0.000890831
cg01334229	0.000320803	0.0221605	0.0482221						cg08474968	2.32912e-05	0.0359405	0.0140794
cg01338430	0.000155614	0.0162593	0.0338876						cg08488915	1.81382e-05	0.0324965	0.000213476
cg01340520	0.000417742	0.0248188	0.0103041						cg08511764	3.9738e-06	0.0203944	0.00241021
cg01340964	3.06361e-10	1.60699e-05	0.0326887						cg08579247	1.07676e-06	0.0138435	9.75745e-05
cg01357429	0.000434167	0.025326	0.01248						cg08606466	6.71965e-05	0.0492893	0.0273955
cg01362541	0.000257287	0.0201402	0.0246023						cg08642938	1.54088e-05	0.0310156	0.0365295
cg01363620	0.000271078	0.0205782	0.0351788						cg08645720	4.40697e-06	0.0208655	3.36666e-06
cg01368763	0.00185164	0.0483396	0.0302901						cg08685485	6.10067e-06	0.0228936	0.00889078
cg01370241	0.000736401	0.0318309	0.00928018						cg08727790	6.7681e-05	0.0493673	0.0374599
cg01397308	4.60605e-05	0.00951284	0.0278126						cg08734237	5.48132e-05	0.0455794	0.000571643
cg01416891	3.59698e-08	0.000384249	0.0144401						cg08873709	5.41847e-07	0.0103814	0.00637585
cg01440934	0.00162933	0.0456742	0.0460547						cg08876403	4.72744e-06	0.0211757	0.00633764
cg01458801	0.00125909	0.0407804	0.00908853						cg08916340	5.40752e-05	0.0454762	0.00201308
cg01459453	0.000129193	0.0149507	0.0225677						cg08963716	4.06047e-06	0.0205722	0.00119298
cg01466771	3.65398e-06	0.00319365	0.0230995						cg09039335	2.01547e-05	0.0342826	0.00119803
cg01474840	0.000788298	0.0329043	0.0172286						cg09220393	4.25384e-05	0.0427508	0.0408694
cg01475476	0.000475539	0.0264195	0.0104805						cg09226668	3.60038e-07	0.0100005	0.0108442
cg01494339	2.13111e-05	0.00675309	0.012984						cg09300216	5.06173e-05	0.0451515	0.00214391
cg01513894	1.80059e-05	0.00629822	0.00147686						cg09302575	2.12024e-05	0.0349743	0.00345435
cg01522437	0.000365511	0.0235347	0.039517						cg09303778	1.06727e-05	0.0286221	7.32856e-05
cg01526177	4.57907e-05	0.00949123	0.0372246						cg09373983	6.82776e-05	0.0496477	0.00104705
cg01531542	0.000948247	0.0356971	0.0451199						cg09417761	3.53904e-05	0.0407204	0.00475743
cg01533539	6.70565e-05	0.0110633	0.00116694						cg09422883	5.27562e-06	0.0218832	0.0139458
cg01546561	0.00017669	0.0172062	0.0225637						cg09434983	6.86669e-05	0.0496477	0.0317663
cg01547442	0.00147783	0.0438414	0.00446361						cg09494573	4.34727e-05	0.0430502	0.00720075
cg01548199	0.00157954	0.0450392	0.0278429						cg09603381	1.6087e-06	0.015367	0.00580248
cg01549106	0.000556086	0.0282541	0.0491108						cg09613616	2.34116e-05	0.0359436	0.0313591
cg01554951	7.39991e-05	0.01154	0.00873647						cg09758689	7.98414e-07	0.0113307	0.0135273
cg01558401	9.77319e-05	0.0131207	0.0291764						cg09823576	6.51536e-06	0.0228936	0.00753433
cg01560493	0.00169542	0.0464716	0.0355199						cg09848943	3.7306e-05	0.0411306	0.0058932
cg01564977	2.88141e-05	0.00760873	0.000291174						cg09918713	2.30905e-05	0.0359405	0.00921002
cg01572144	0.00102748	0.0370891	0.0486161						cg09920555	4.74115e-05	0.0445419	0.00296863
cg01573949	0.00118172	0.0395457	0.00580448						cg09938027	6.93776e-05	0.0498075	0.0096335
cg01586045	0.000820509	0.0334705	0.0410002						cg10086992	2.25623e-05	0.0359405	0.0417052
cg01600529	0.000145954	0.015792	0.00494055						cg10143349	4.93678e-07	0.0103814	0.000882322
cg01610488	7.36613e-09	0.00013839	0.0434369						cg10209195	1.77725e-05	0.0324965	0.0032605
cg01614759	0.00096198	0.0359674	0.00760509						cg10231862	6.07965e-05	0.0473467	0.00230329
cg01620580	0.000452238	0.0258102	0.0256982						cg10251526	2.9598e-07	0.00999713	0.000609084
cg01627304	0.00108533	0.0380224	0.00884408						cg10304358	1.97154e-05	0.0336996	0.0126571
cg01647724	5.87201e-05	0.0104249	0.00402376						cg10314572	1.96074e-05	0.0336996	0.0225888
cg01649661	6.91956e-06	0.00415632	0.024866						cg10377270	3.66574e-07	0.0100005	0.0080292
cg01653005	7.55881e-05	0.0116697	0.0424279						cg10433812	2.59291e-05	0.0374271	0.031475
cg01673674	4.00766e-05	0.0089353	0.00167471						cg10458893	1.52489e-05	0.0310156	0.00145941
cg01704976	0.000397006	0.0243298	0.0018269						cg10460482	8.90775e-06	0.0267419	0.00350727
cg01705897	2.44931e-05	0.00711328	0.0139752						cg10517802	4.11892e-05	0.0423312	0.00355009
cg01722450	0.000596434	0.0291511	0.0461726						cg10521399	7.01423e-05	0.0498837	0.00704715
cg01727969	2.86968e-05	0.00760873	0.000216524						cg10682332	3.42955e-07	0.0100005	0.0171304
cg01741121	3.06677e-07	0.00102912	0.000523122						cg10702593	1.03409e-05	0.0283122	0.00793655
cg01745420	0.000450494	0.02575	0.0167278						cg10827125	1.25626e-05	0.0293409	0.00444575
cg01749347	7.56982e-05	0.0116821	0.0290021						cg10859449	1.24764e-05	0.0293284	0.00412737
cg01753208	0.000624522	0.0297508	0.0104494						cg10920783	5.02807e-05	0.0451515	0.0141432
cg01763692	0.00156613	0.044902	0.0210596						cg10926574	2.74267e-06	0.0176631	0.000111826
cg01774471	0.000343388	0.0228561	0.0379111						cg10997284	5.14398e-05	0.0451515	0.0440165
cg01777019	4.14195e-07	0.00113647	0.00528091						cg11177738	6.5059e-05	0.0484569	0.00149517
cg01783386	0.00183873	0.0482243	0.0355256						cg11198759	1.40772e-05	0.0303496	0.00843363
cg01788205	0.000636607	0.0299437	0.0292933						cg11205703	4.10291e-05	0.0423312	0.0477822
cg01790032	5.24383e-05	0.00998661	0.00680201						cg11223893	2.453e-06	0.0172777	0.000342407
cg01791874	5.99325e-05	0.0105124	0.00885384						cg11244180	9.22466e-06	0.0271441	0.0248496
cg01793387	0.000266777	0.0204513	0.0282351						cg11362549	3.99663e-06	0.0203944	0.00244173
cg01802009	0.000313657	0.0219637	0.00972093						cg11380323	1.84283e-06	0.015367	0.0432898
cg01804528	0.000141152	0.0155537	0.0174102						cg11563443	3.28892e-05	0.0402263	0.00265686
cg01812328	7.93158e-05	0.0119328	0.00394479						cg11566479	2.66559e-05	0.0379142	0.00707511
cg01819759	0.000141314	0.0155609	0.0388769						cg11579678	2.03375e-07	0.00801414	0.0029712
cg01827717	0.000499082	0.026984	0.0093746						cg11587658	6.24575e-06	0.0228936	0.0320012
cg01831944	0.00181492	0.0479198	0.00030343						cg11611011	3.18222e-05	0.0398088	0.0095132
cg01838544	0.00140125	0.042807	0.0287337						cg11639337	3.07689e-05	0.0394656	0.000413315
cg01839452	0.000254092	0.0200334	0.00725662						cg11663218	5.03712e-05	0.0451515	0.0385653
cg01839464	0.00145684	0.0435787	0.0258629						cg11681617	5.40097e-05	0.0454762	0.00207505
cg01843459	0.000322776	0.0222305	0.0375525						cg11693499	3.4943e-05	0.0407204	0.0473423
cg01856023	0.000281055	0.0209407	0.00969438						cg11721249	1.17806e-05	0.0286759	0.0133645
cg01906946	0.00108204	0.0379792	0.0217481						cg11777870	1.90608e-06	0.0153868	0.000914741
cg01909921	1.16499e-05	0.00523502	0.00977959						cg11902062	1.38364e-05	0.0300248	0.0425057
cg01916610	0.00165493	0.0459785	0.0235136						cg11906947	3.2274e-06	0.0180252	0.018599
cg01927745	0.000563568	0.0284092	0.0376764						cg11964549	3.17794e-05	0.0398088	0.0498771
cg01933519	0.000198217	0.01812	0.0366935						cg11993230	6.80953e-05	0.0495896	0.00981088
cg01942318	0.000954206	0.0358108	0.0220783						cg12030850	2.46293e-05	0.0368559	0.0282702
cg01950845	0.000411448	0.0246683	0.00778826						cg12049949	4.19123e-05	0.0427135	0.00438203
cg01959123	0.000632486	0.0298683	0.0284643						cg12060786	2.88915e-05	0.0392291	0.00848822
cg01962414	7.90648e-05	0.0119067	0.00897351						cg12219570	2.70174e-06	0.0176631	0.00140859
cg01965552	5.56477e-05	0.0101803	0.0136589						cg12264322	5.81081e-05	0.0466776	0.000202816
cg01966612	0.00187791	0.0486661	0.0399991						cg12271199	6.42671e-05	0.0482544	0.012124
cg01971122	0.00112477	0.0387048	0.0451299						cg12299199	1.54478e-05	0.0310156	0.00174727
cg01971552	0.000181004	0.0173905	0.0160065						cg12341475	6.25691e-06	0.0228936	0.000984787
cg01972157	0.000969935	0.036086	0.0302153						cg12410692	3.49929e-05	0.0407204	0.00382987
cg01996091	0.00122916	0.0403058	0.0266821						cg12528376	2.57252e-06	0.0172777	0.0280068
cg02000965	7.44558e-06	0.00426292	0.0278387						cg12549321	3.61394e-05	0.0408297	0.00637018
cg02010347	0.000379366	0.0239242	0.00305567						cg12631351	3.9579e-05	0.0419773	0.000103112
cg02025407	0.000756507	0.0322298	0.0327588						cg12744031	2.79998e-05	0.0385638	0.00622751
cg02025879	2.45781e-06	0.00255467	0.00187018						cg12765603	1.66597e-05	0.0317655	0.002145
cg02029687	6.54404e-05	0.0109361	0.0176639						cg12766224	4.37147e-05	0.0430502	0.00125565
cg02040734	0.00146612	0.0437253	0.0192936						cg12835599	3.15507e-06	0.0179167	0.00268002
cg02043769	0.000317888	0.0221162	0.0138366						cg12896830	1.34402e-05	0.0296805	0.0143561
cg02045745	0.00136926	0.0423652	0.0356041						cg12933553	3.87222e-05	0.0418511	0.0190037
cg02050613	9.42298e-05	0.0129384	0.0120206						cg12942438	4.44238e-05	0.043244	0.0155592
cg02052845	0.00179576	0.0476659	0.00349222						cg13064914	3.96254e-05	0.0419773	0.00722524
cg02061253	0.000927754	0.0352964	0.0170305						cg13071812	1.18859e-05	0.0286759	0.000971549
cg02063370	0.00173672	0.0469803	0.00022255						cg13134990	3.00241e-05	0.0392954	0.00124545
cg02077085	0.000138937	0.0154609	0.0297541						cg13180280	5.31427e-05	0.0454762	0.000145858
cg02078626	0.000542261	0.0279417	0.0490887						cg13298405	1.46306e-06	0.015367	0.012512
cg02081841	3.81691e-05	0.00872278	0.0224126						cg13381574	4.12173e-05	0.0423312	0.036198
cg02094049	2.46267e-05	0.00713387	0.00909748						cg13384049	1.60101e-05	0.0313702	0.00293034
cg02095498	0.00195475	0.049657	0.02714						cg13439862	4.74681e-06	0.0211757	0.0309926
cg02106430	0.000366716	0.0235782	0.0123186						cg13451048	1.13658e-05	0.0286221	0.000987888
cg02115252	0.000495526	0.0268993	0.029187						cg13506325	1.84152e-05	0.0327759	0.00981864
cg02115416	7.84575e-05	0.011867	0.0358702						cg13548781	2.78657e-05	0.0385363	0.0356742
cg02124022	0.000976724	0.0361978	0.0129818						cg13563132	2.45002e-05	0.036846	0.00153204
cg02128651	6.3495e-06	0.00400215	0.00754941						cg13577655	1.0868e-05	0.0286221	0.00557169
cg02130404	0.000597431	0.0291656	0.0294709						cg13649058	2.48655e-05	0.03692	0.0341313
cg02143877	1.31145e-05	0.00543621	0.00166584						cg13680928	4.91312e-07	0.0103814	3.10208e-06
cg02157626	0.000297337	0.0214553	0.0103906						cg13778341	6.96233e-05	0.0498296	0.00252175
cg02159527	0.00016272	0.0166018	0.000613547						cg13880911	5.19586e-05	0.0451718	0.0199114
cg02161655	8.24616e-05	0.0121274	0.00790258						cg13898166	2.16909e-05	0.0353689	0.00692274
cg02163303	8.67843e-05	0.0124195	0.00228617						cg13915314	4.83578e-05	0.0448417	0.0347497
cg02175739	0.000328723	0.0224321	0.0179774						cg13931873	5.11984e-05	0.0451515	0.0476436
cg02194223	3.25143e-06	0.0030275	0.00129663						cg13955836	3.86244e-05	0.0418511	0.000338973
cg02195925	6.9381e-07	0.00143623	0.0201671						cg14014485	2.32472e-05	0.0359405	0.00148399
cg02197923	3.05273e-05	0.00777101	0.0228519						cg14056620	6.63035e-05	0.048887	0.0071573
cg02198044	0.000815701	0.0333754	0.00023562						cg14086746	1.42047e-05	0.0304395	0.0365016
cg02198895	0.000559965	0.0283429	0.0422352						cg14108434	6.6241e-05	0.048887	0.0178287
cg02206980	0.00161004	0.0454522	0.0445896						cg14232340	3.74754e-05	0.0412115	0.044551
cg02211574	0.000109062	0.013771	0.0117591						cg14280287	3.00374e-05	0.0392954	0.00124636
cg02212846	0.00032755	0.022402	0.0423059						cg14314614	3.36185e-05	0.0406849	0.00850672
cg02228111	5.26377e-05	0.00998716	0.0155501						cg14324200	1.52879e-06	0.015367	0.00201021
cg02230225	0.00187451	0.048633	0.0443865						cg14374760	8.02934e-06	0.0255385	0.0299855
cg02236949	0.000846552	0.0339517	0.0384349						cg14435724	5.55588e-05	0.0456641	0.0356961
cg02243522	0.00027065	0.0205678	0.04897						cg14452322	1.13164e-05	0.0286221	0.00135907
cg02257883	0.000641096	0.0300289	0.0413159						cg14459352	1.79696e-05	0.0324965	0.000148316
cg02258534	0.00131738	0.0416076	0.0276908						cg14511007	2.97097e-05	0.0392425	0.0175608
cg02264733	3.45125e-06	0.00309289	0.0118731						cg14536431	2.43765e-05	0.036846	0.00202349
cg02267795	0.00137995	0.0425167	0.000518536						cg14592024	5.24635e-05	0.0453812	0.00828918
cg02272993	1.02197e-06	0.00167798	0.0132091						cg14630488	6.58941e-06	0.0228936	0.0231121
cg02289020	0.00172628	0.0468163	0.0400576						cg14679558	4.44419e-06	0.0208655	0.00799169
cg02295527	0.000151292	0.016067	0.00399537						cg14752539	3.84347e-08	0.00465638	0.00166412
cg02295973	0.000395811	0.0243175	0.00322042						cg14920426	7.66538e-07	0.0113307	0.0059037
cg02303677	0.00111613	0.0385575	0.0106029						cg14926258	3.32105e-06	0.0184034	0.000671899
cg02324517	0.00157192	0.0449702	0.0232157						cg14938801	6.32399e-05	0.0480261	0.0487237
cg02330053	0.000287733	0.0211751	0.0292352						cg14986962	1.07553e-05	0.0286221	0.00616663
cg02331784	0.000859067	0.0342165	0.0375844						cg14990366	9.39176e-08	0.00594424	6.76738e-07
cg02335517	0.000202038	0.0182375	0.0022387						cg15055810	2.7401e-06	0.0176631	0.00526438
cg02339742	0.00076387	0.0323873	0.0185707						cg15077299	6.27533e-05	0.047949	0.00438771
cg02340083	2.22412e-05	0.00685366	0.036683						cg15095470	4.46212e-05	0.0432637	0.0319274
cg02346492	0.000941469	0.0355591	0.00639947						cg15233734	5.53283e-05	0.0455876	0.00657533
cg02351231	0.00143972	0.0433089	0.040902						cg15239913	2.71916e-05	0.0383217	0.0380117
cg02354658	0.00164143	0.045804	0.00544689						cg15241549	2.02543e-05	0.0343048	0.0118962
cg02360928	0.000202811	0.0182643	0.0376692						cg15268200	4.91777e-05	0.0451139	0.034942
cg02365517	0.00109004	0.0380815	0.0262874						cg15351338	4.10838e-06	0.0206673	0.00345935
cg02383626	0.0017373	0.046985	0.0117404						cg15367285	6.02418e-05	0.0472172	0.029369
cg02386916	4.92521e-05	0.00975565	0.00414919						cg15417944	4.35178e-06	0.0208655	0.00930631
cg02394578	0.00102508	0.037043	0.015994						cg15480786	2.29268e-05	0.0359405	0.014722
cg02400433	0.000108631	0.0137518	0.0356028						cg15504699	3.28792e-05	0.0402263	0.000210357
cg02401102	0.000200682	0.0181873	0.0103397						cg15507391	1.70233e-06	0.015367	0.000213193
cg02401149	0.000945443	0.0356448	0.00411535						cg15624861	4.21568e-05	0.0427508	0.01362
cg02401554	0.00133849	0.041898	0.0320772						cg15644922	3.71422e-05	0.0411306	0.0100856
cg02403031	9.39928e-06	0.00471743	0.0175804						cg15671097	4.32784e-05	0.0430262	0.000889229
cg02410241	1.56221e-05	0.00593503	0.00770434						cg15832710	4.17928e-05	0.042653	0.029961
cg02423618	0.00029398	0.0213578	0.0221544						cg15909948	3.37063e-06	0.0185333	0.00380459
cg02426611	0.000826303	0.033585	0.00509093						cg15979759	1.07036e-05	0.0286221	0.0227593
cg02430584	0.000921267	0.0352502	0.0317961						cg15981268	1.77795e-05	0.0324965	0.0485556
cg02440214	0.000381746	0.0239756	0.00378596						cg16071359	4.36151e-05	0.0430502	0.0209025
cg02442787	3.73312e-05	0.00863735	0.015468						cg16204117	1.60739e-05	0.0314084	0.000500352
cg02446080	0.00143728	0.0432826	0.000635491						cg16238621	6.5182e-05	0.0484632	0.0219223
cg02454802	0.000176759	0.0172062	0.000194813						cg16271582	8.66887e-06	0.0262772	0.0330518
cg02460426	0.000441449	0.0255224	0.0113683						cg16281276	7.92842e-06	0.0253318	0.00036022
cg02462353	5.90473e-05	0.0104529	0.00609167						cg16305591	3.9001e-05	0.0418511	0.0113533
cg02466008	0.000527696	0.027609	0.0116374						cg16356472	3.50304e-05	0.0407204	0.00145652
cg02467990	0.00116156	0.0392868	0.0326162						cg16426670	5.14363e-05	0.0451515	0.0147748
cg02481153	9.30818e-06	0.00469735	0.0443422						cg16439780	4.7563e-05	0.0446024	0.0248021
cg02483449	0.00122821	0.0403004	0.0143579						cg16451584	1.01559e-07	0.00594424	0.00509969
cg02484634	0.00137258	0.0424159	0.00183349						cg16506114	2.81748e-06	0.0176854	0.0182825
cg02496234	0.000146916	0.0158327	0.0126715						cg16520225	5.26145e-05	0.0454564	0.0122697
cg02496423	0.000606172	0.02935	0.0119422						cg16697853	4.11339e-05	0.0423312	0.00700375
cg02518889	0.00145568	0.0435667	0.0486499						cg16707139	4.40189e-05	0.0431674	0.0127512
cg02520212	0.000582614	0.0288701	0.0224727						cg16731692	1.71631e-05	0.032206	0.00613459
cg02525643	0.00150407	0.0441356	0.000118894						cg16742983	6.8943e-05	0.0496477	0.0269589
cg02525722	0.00111694	0.0385682	0.038705						cg16751754	1.75138e-05	0.0324965	0.0106662
cg02540026	5.08509e-06	0.00358007	0.0369056						cg16809873	5.48823e-05	0.0455834	0.00380576
cg02546749	0.000514411	0.0273096	0.000283449						cg16871769	2.15693e-05	0.035333	1.29157e-06
cg02573276	0.00176007	0.0472367	0.00508306						cg16948138	2.64964e-05	0.0378148	0.00176533
cg02582587	6.61353e-05	0.0109911	0.0100904						cg17010827	5.85211e-05	0.0469031	0.0225304
cg02584161	0.000826014	0.0335762	0.0345338						cg17263974	4.66221e-05	0.0442413	0.026175
cg02585724	0.0014917	0.043986	0.0326259						cg17292610	5.60639e-05	0.0458116	0.0455114
cg02592743	0.00183977	0.0482328	0.0111851						cg17308368	2.04718e-05	0.0343962	0.0164932
cg02601249	5.3003e-05	0.0100071	0.0415512						cg17337668	3.57677e-05	0.0408229	0.0160818
cg02609473	0.000153751	0.0161824	0.0147052						cg17351384	3.89601e-05	0.0418511	0.0133154
cg02621571	3.44895e-05	0.00827514	0.00418331						cg17372745	5.21945e-05	0.0452589	0.00962172
cg02628795	4.41189e-08	0.000413938	0.00338093						cg17373332	6.09005e-05	0.0473467	0.0198151
cg02634584	0.00173331	0.046924	0.0469606						cg17480221	6.49136e-07	0.0108349	0.00464797
cg02646398	8.36268e-06	0.00447048	0.0148227						cg17518343	1.34423e-05	0.0296805	0.00305808
cg02647866	0.000133944	0.0152028	0.00782015						cg17518978	4.07841e-05	0.0423312	0.0296217
cg02650121	1.61257e-05	0.00603217	0.0122926						cg17540207	3.58558e-05	0.0408229	0.0494954
cg02655906	0.000576045	0.028692	0.0212071						cg17591198	2.5393e-05	0.0373032	0.00896929
cg02660347	0.000150015	0.0159959	0.0382201						cg17632375	4.56113e-05	0.0436014	0.00655602
cg02663909	0.000469518	0.0262605	6.76512e-06						cg17725968	1.71882e-06	0.015367	0.0344632
cg02672936	0.000963213	0.0359923	0.00620904						cg17794261	1.00663e-05	0.0283122	0.00672571
cg02681173	1.10269e-06	0.00174208	0.00144039						cg17847633	8.59898e-06	0.0262772	0.0206121
cg02681389	1.76243e-05	0.00624229	0.000584664						cg17931462	6.76667e-05	0.0493673	0.000913754
cg02691264	0.00157819	0.0450228	3.35904e-05						cg18098065	3.06057e-06	0.0179114	0.000326305
cg02691484	0.00065054	0.0301563	0.00248368						cg18108653	2.83474e-05	0.0387416	0.042955
cg02695751	0.000377421	0.0238769	0.00316178						cg18128025	3.16324e-05	0.0398076	0.0351167
cg02696830	0.00080086	0.0331278	0.0213883						cg18142682	4.67122e-05	0.0442413	0.00177548
cg02697237	4.15094e-05	0.00903441	0.0128214						cg18146152	4.99218e-05	0.0451515	0.000889627
cg02708121	0.000364834	0.0235176	0.0329728						cg18188326	1.30274e-05	0.0296805	0.000133639
cg02712854	0.000314196	0.0219891	0.019848						cg18222961	4.39428e-08	0.00465638	0.00372565
cg02734972	0.00027039	0.0205676	0.0125557						cg18249625	1.93357e-05	0.0336548	0.0119676
cg02737335	4.69877e-07	0.00117401	0.00200424						cg18273854	5.79892e-07	0.0105467	0.000309482
cg02738081	0.00016158	0.0165327	0.0194121						cg18304704	6.21795e-06	0.0228936	0.000446498
cg02747379	0.000290695	0.0212359	0.0368714						cg18318722	4.63354e-06	0.0210679	0.00470401
cg02764346	0.00063111	0.0298636	0.00129764						cg18326274	2.21919e-05	0.0357061	0.000722559
cg02774705	3.8901e-06	0.00322482	0.0189923						cg18335243	8.11698e-06	0.0255385	0.0196884
cg02777934	9.76412e-05	0.0131207	0.0329477						cg18358871	2.07323e-06	0.0163394	0.00169311
cg02789309	0.000189776	0.0177655	0.0205902						cg18408836	2.37587e-05	0.036339	0.0225976
cg02789526	0.000341074	0.0227927	0.00301966						cg18448977	5.9884e-05	0.047183	0.0364923
cg02797019	0.000108702	0.0137518	0.00193147						cg18654253	6.11504e-06	0.0228936	0.00710249
cg02801993	0.000463611	0.0261471	0.0131728						cg18674456	7.42548e-06	0.0242715	0.0286616
cg02811197	0.00039036	0.024181	0.00166263						cg18682936	3.43339e-06	0.0187332	0.0188948
cg02813931	0.000396302	0.0243181	0.0387523						cg18712752	9.77664e-06	0.0279621	0.0426537
cg02827336	5.40877e-05	0.0100657	0.00635765						cg18857045	6.84299e-05	0.0496477	8.15784e-05
cg02829609	0.000498825	0.0269796	0.00651356						cg18924070	5.88323e-06	0.0228936	0.00631279
cg02833438	0.00018782	0.0177037	0.00413036						cg18950772	1.66524e-05	0.0317655	0.0156956
cg02837999	0.000174136	0.0170689	0.0147825						cg18994744	1.79024e-05	0.0324965	0.006432
cg02865675	8.06286e-05	0.0120149	0.0259668						cg19005387	2.28518e-05	0.0359405	0.0118521
cg02869559	0.00181131	0.0478631	0.0235914						cg19116912	2.87228e-06	0.0176873	0.00681971
cg02874605	0.000262871	0.0203316	0.0276437						cg19435944	3.22483e-05	0.0401295	0.0163744
cg02879136	0.000103806	0.0134659	0.035018						cg19461519	6.09806e-06	0.0228936	0.0463058
cg02896073	0.000845661	0.0339407	0.00676612						cg19464780	4.97412e-05	0.0451515	0.00310218
cg02897270	4.08613e-05	0.00898021	0.0342695						cg19494762	4.46144e-06	0.0208655	0.00135099
cg02898962	0.000968447	0.0360744	0.00259292						cg19539115	1.38797e-05	0.0300248	0.0023474
cg02904605	0.000762693	0.032366	0.0130228						cg19539182	1.80076e-05	0.0324965	0.000477144
cg02921887	0.000360588	0.0234013	0.00427574						cg19542066	3.22118e-06	0.0180252	0.0061363
cg02922084	0.000729671	0.0316984	0.0152295						cg19543969	4.4648e-05	0.0432637	0.0126833
cg02928029	0.000177465	0.0172427	0.0351886						cg19736179	6.86959e-05	0.0496477	1.5788e-05
cg02930239	0.000633053	0.0298819	0.00198746						cg19761269	6.61392e-06	0.0228936	0.00308065
cg02939078	0.000217266	0.0187834	0.0203844						cg19801025	8.93528e-06	0.0267419	0.00030732
cg02947450	2.61431e-07	0.000993296	0.0271115						cg19887547	4.33717e-05	0.0430262	0.0457889
cg02949838	0.001047	0.0373976	0.0492093						cg19933249	2.26011e-05	0.0359405	0.00905274
cg02960663	0.000103568	0.0134616	0.00326721						cg20040976	5.09125e-05	0.0451515	0.0199938
cg02973961	0.00141949	0.0430552	0.042496						cg20074042	1.65477e-05	0.0317226	0.0286096
cg02985539	0.000536263	0.0278304	0.00895303						cg20090025	7.82718e-06	0.0251215	0.000111176
cg02992705	6.82827e-06	0.00415632	0.00118728						cg20194856	2.45613e-05	0.036846	0.00335685
cg02996639	0.000752555	0.0321658	0.0391664						cg20202881	2.12975e-06	0.0166004	0.0495874
cg03000846	0.000445111	0.0256207	0.0369206						cg20337215	5.09541e-05	0.0451515	0.0413161
cg03009690	0.00159071	0.0451955	0.00101491						cg20512370	5.51305e-05	0.0455876	0.00191811
cg03013172	0.000816913	0.0333923	5.59655e-05						cg20573508	6.62874e-06	0.0228936	0.0123755
cg03020605	0.000211512	0.018584	0.0321445						cg20578175	2.90106e-05	0.0392425	0.000297176
cg03021377	0.00133917	0.0419104	0.0237611						cg20586654	2.82941e-05	0.0387416	0.0489569
cg03030317	2.88644e-07	0.0010112	4.39461e-05						cg20610435	6.64525e-06	0.0228936	0.0152368
cg03032122	0.000674398	0.0306216	0.00796205						cg20620126	3.16103e-05	0.0398076	0.00427014
cg03036024	7.73059e-05	0.0117872	0.00277986						cg20759047	1.6798e-06	0.015367	0.00652475
cg03041482	0.000105973	0.013605	0.00555843						cg20814651	1.55497e-06	0.015367	0.00903466
cg03051384	0.000334328	0.0225999	0.000762421						cg20820138	3.15855e-05	0.0398076	0.0415215
cg03058012	0.000148978	0.0159134	0.0228276						cg20891917	5.45786e-05	0.0455117	0.0097044
cg03090204	0.000201013	0.0181945	0.0124661						cg20905413	1.35069e-05	0.0296805	0.000424391
cg03091752	0.000525505	0.0275677	0.0212823						cg20942099	1.46161e-05	0.030947	0.000141562
cg03097336	0.000262392	0.0203014	0.0375775						cg21019896	5.45832e-05	0.0455117	0.000329746
cg03113824	0.000253376	0.0199988	0.023693						cg21026390	1.81065e-05	0.0324965	0.000825234
cg03122722	1.94069e-05	0.00654107	0.0443649						cg21052546	1.58618e-05	0.0313702	0.0206656
cg03133269	0.00181032	0.0478572	0.0183218						cg21065876	3.73438e-05	0.0411306	0.0445798
cg03137522	6.59508e-05	0.010973	0.0365544						cg21148642	1.04835e-05	0.0284902	0.0154276
cg03143347	0.00168469	0.0463722	0.00853665						cg21159541	1.32185e-05	0.0296805	5.61156e-05
cg03150647	0.00102707	0.0370832	0.0316749						cg21169991	3.00635e-05	0.0392954	7.14492e-05
cg03155345	0.00196693	0.0498053	0.015326						cg21224851	1.02274e-05	0.0283122	0.00696209
cg03155496	0.00183354	0.0481733	0.0208362						cg21340944	1.73507e-07	0.00760812	0.0106066
cg03157610	0.00111506	0.0385298	0.0297916						cg21348923	4.40895e-06	0.0208655	0.00273956
cg03185066	0.00116235	0.0392966	0.0384979						cg21368532	1.68747e-05	0.0320034	0.00668369
cg03187125	5.28728e-05	0.00998716	0.00257663						cg21409873	4.98179e-06	0.0217343	0.00283431
cg03195795	4.29921e-06	0.00336711	0.00312482						cg21443761	2.48804e-05	0.03692	0.00316384
cg03200095	8.59911e-05	0.0123664	0.00240675						cg21479047	3.53474e-05	0.0407204	0.0213603
cg03202077	7.5742e-06	0.0042958	0.00322704						cg21507285	4.43961e-05	0.043244	0.0239495
cg03211192	0.000403273	0.0244718	0.0134743						cg21531017	8.50798e-07	0.0116053	9.36573e-05
cg03219908	0.000132393	0.0151107	0.00257811						cg21568081	3.29491e-07	0.0100005	0.00406529
cg03267220	0.00168676	0.0463934	0.0297315						cg21898752	3.15891e-07	0.0100005	0.00980811
cg03269171	0.00167396	0.0462518	0.0109522						cg21941618	1.46537e-06	0.015367	0.00387813
cg03291835	5.35437e-05	0.0100324	0.0132262						cg21989478	3.86791e-05	0.0418511	7.67685e-06
cg03292069	0.000205396	0.0183782	0.0173215						cg21989945	8.78487e-06	0.0265155	0.0192392
cg03292377	0.000404213	0.024485	0.0284079						cg22089503	2.73707e-05	0.0383217	0.041306
cg03299617	0.000359273	0.0233538	0.00340132						cg22100396	3.42843e-05	0.0407204	0.0289518
cg03309350	0.00198493	0.0499831	0.029532						cg22122990	1.8596e-05	0.0328932	0.00323496
cg03309962	4.37298e-05	0.0093127	0.0193437						cg22135279	2.2949e-05	0.0359405	0.00945592
cg03323167	5.43865e-07	0.0012692	0.00573446						cg22195115	4.28986e-05	0.042917	0.0119735
cg03337430	5.80655e-05	0.0103709	0.0207702						cg22220165	2.51346e-06	0.0172777	0.00933341
cg03341508	0.00106394	0.0376891	0.0294068						cg22253401	3.68831e-05	0.0411098	0.00268789
cg03343083	0.000150831	0.0160403	0.0468942						cg22272508	5.54015e-05	0.0455876	0.00399674
cg03344955	0.00116523	0.0393399	0.0277783						cg22273194	4.04125e-05	0.0422544	0.0475188
cg03358506	0.000968608	0.0360744	0.0337186						cg22387678	1.14563e-05	0.0286221	0.000423887
cg03363633	0.000296336	0.0214342	0.0296407						cg22390660	8.36473e-06	0.0259089	0.0316075
cg03364874	0.000973218	0.036136	0.0148383						cg22538495	7.61389e-07	0.0113307	0.00451043
cg03383158	0.000579733	0.0287774	0.0118271						cg22670503	5.43574e-05	0.0454762	0.0122984
cg03385495	0.00174343	0.0470595	0.0385319						cg22720215	2.76412e-06	0.0176631	0.0321969
cg03388493	0.00014042	0.0155369	0.0182952						cg22818064	1.59075e-05	0.0313702	0.00396114
cg03390717	9.29359e-06	0.00469514	0.0237796						cg22860181	1.64538e-06	0.015367	0.0117692
cg03396347	0.000153442	0.0161747	0.00221815						cg22870203	6.11439e-05	0.0473467	0.0277302
cg03406993	0.00181592	0.0479298	0.00256765						cg22956205	3.05079e-05	0.0393443	0.0463777
cg03409272	0.00103343	0.0371696	0.00787073						cg22973574	3.06607e-05	0.0393981	0.0144227
cg03413857	0.000148577	0.0159073	0.0304212						cg23071864	2.05292e-05	0.0343962	0.000763011
cg03414644	0.000343579	0.0228633	0.00846626						cg23166988	2.577e-05	0.037399	0.00952213
cg03415858	1.47543e-05	0.00576302	0.0191657						cg23323700	5.74527e-05	0.0464139	0.00358675
cg03424663	0.000598852	0.0291861	0.0285824						cg23351370	6.96893e-05	0.0498296	0.000579399
cg03428881	0.000861227	0.0342534	0.00212269						cg23369110	1.84372e-05	0.0327759	0.0187504
cg03438101	0.00123314	0.0403644	0.0383974						cg23464319	4.82022e-05	0.0448417	0.000255321
cg03438943	6.9584e-06	0.00415996	0.0113945						cg23497198	5.25831e-06	0.0218832	0.0483255
cg03442372	6.52023e-05	0.0109161	0.0113101						cg23502378	1.54254e-05	0.0310156	0.00217706
cg03454663	0.000966652	0.0360403	0.034284						cg23511871	2.2774e-07	0.00850195	0.040947
cg03454669	0.000812026	0.0333171	0.0228198						cg23550082	5.75699e-05	0.0464557	0.00642951
cg03465285	6.09787e-05	0.0105749	0.00606581						cg23594427	5.50886e-05	0.0455876	0.0043751
cg03466415	0.00185848	0.0484224	0.0162282						cg23600893	7.10517e-06	0.0238586	0.00857244
cg03468072	0.000575929	0.0286893	0.0146289						cg23609089	2.51165e-05	0.0371367	0.0073135
cg03469054	6.92414e-05	0.0112348	0.0347818						cg23617770	5.97299e-05	0.047183	0.00749513
cg03493668	5.94893e-07	0.00134725	0.00067879						cg23644132	6.91435e-05	0.0497251	0.0236549
cg03497907	0.000501745	0.027058	0.0463212						cg23670599	5.11338e-05	0.0451515	0.00825548
cg03499052	8.83925e-05	0.0125462	0.00918387						cg23679332	2.45686e-05	0.036846	0.0394773
cg03500398	0.000113	0.0140557	0.0431043						cg23753247	8.65475e-09	0.00306942	0.00172702
cg03512256	0.000460502	0.0260454	0.0165565						cg23831386	2.32686e-05	0.0359405	0.01242
cg03513312	0.00104872	0.0374415	0.00137954						cg23841630	4.53405e-05	0.0435775	0.000252912
cg03526100	0.000169772	0.0169012	0.00500735						cg23896858	5.16527e-06	0.0218168	0.00532882
cg03529043	3.72975e-05	0.00863735	0.00661856						cg23920243	7.59041e-06	0.0245841	0.042513
cg03532926	0.000409308	0.0246299	0.0184005						cg24083756	3.36465e-05	0.0406849	0.000416523
cg03542197	2.1316e-06	0.00244615	1.21259e-05						cg24179132	5.26989e-05	0.0454739	0.00168742
cg03548490	7.73279e-05	0.0117872	0.0232525						cg24194009	1.9717e-05	0.0336996	0.00330901
cg03568957	7.59522e-06	0.0042958	0.00840813						cg24217844	6.71128e-07	0.0108349	0.000619064
cg03578886	0.000120628	0.0145151	0.0363643						cg24221357	3.68833e-05	0.0411098	0.0151433
cg03597699	1.79039e-05	0.00629764	0.0323782						cg24229009	6.5592e-05	0.048666	0.00239714
cg03599575	0.0010509	0.037466	0.00138089						cg24252423	4.58946e-05	0.0438132	0.0136562
cg03601372	0.000208058	0.0184727	0.00391522						cg24310421	6.3412e-05	0.0480538	0.0345708
cg03603286	8.19613e-05	0.0120924	0.000235774						cg24434303	1.15708e-05	0.0286221	0.0011133
cg03604838	0.000235885	0.0194233	0.0211188						cg24438145	2.73283e-06	0.0176631	0.0100464
cg03618215	0.000633722	0.0298847	0.0417603						cg24458825	5.77453e-06	0.0228936	0.0111598
cg03626278	0.000486274	0.0266841	0.00137493						cg24475275	3.106e-06	0.0179114	0.00373219
cg03638453	8.30905e-05	0.0121538	0.020639						cg24495864	2.70923e-05	0.0382803	0.0405436
cg03649429	3.16032e-05	0.00792638	0.0414746						cg24521382	5.16295e-05	0.0451515	0.000399451
cg03660541	0.000507612	0.0271957	0.000643598						cg24635930	5.38703e-05	0.0454762	0.0492316
cg03663120	3.86726e-05	0.00876249	0.00664182						cg24636969	1.24801e-05	0.0293284	0.026759
cg03665761	4.94116e-07	0.00119892	0.0236442						cg24677093	4.24021e-05	0.0427508	0.0117827
cg03669358	0.000761832	0.0323542	0.0417543						cg24686453	6.44629e-06	0.0228936	0.032965
cg03673368	0.00148122	0.0438743	0.00415598						cg24713813	1.23312e-05	0.0293284	0.028702
cg03679715	0.00151352	0.0442632	0.00742718						cg24747164	5.85959e-06	0.0228936	6.36686e-05
cg03679716	0.000476883	0.0264462	0.00783816						cg24752407	1.77933e-05	0.0324965	0.00464314
cg03689195	0.00147499	0.0438236	0.0419452						cg24765016	5.54417e-07	0.0103814	0.00279146
cg03699749	0.000974389	0.0361579	0.00119398						cg24794709	3.50119e-05	0.0407204	4.57796e-05
cg03700171	0.000687357	0.0308264	0.00738852						cg24830331	3.69192e-05	0.0411098	0.045225
cg03712038	0.000771917	0.0325455	0.0286906						cg24861859	6.11122e-06	0.0228936	0.00368075
cg03712965	0.000402319	0.0244468	0.000480973						cg24862627	6.10251e-05	0.0473467	0.00155339
cg03713592	7.95045e-05	0.0119409	0.0353073						cg24876069	3.66569e-05	0.0411098	0.00248594
cg03722185	0.000632061	0.0298683	0.0180416						cg25021900	5.14438e-05	0.0451515	8.54222e-05
cg03723506	0.00154721	0.0446577	0.0184213						cg25039901	2.07049e-05	0.0343962	5.73185e-05
cg03725444	5.92232e-05	0.0104652	0.000761223						cg25137674	6.5778e-05	0.0487021	0.0421432
cg03727433	0.000120264	0.0145057	0.0137859						cg25162437	8.56714e-06	0.0262772	5.14872e-05
cg03734323	0.000693838	0.030969	0.0344349						cg25212699	5.40079e-07	0.0103814	0.00875434
cg03741475	0.000102817	0.0134531	0.00155205						cg25214900	1.15143e-06	0.0138435	1.48664e-05
cg03755794	1.01318e-05	0.00489968	0.000460286						cg25218872	6.72115e-07	0.0108349	0.021499
cg03756814	0.0015763	0.045015	0.0094422						cg25229577	1.46876e-05	0.031006	0.00158453
cg03761952	0.000347753	0.0229742	0.00192212						cg25365401	2.55796e-06	0.0172777	0.0121322
cg03764134	0.00028626	0.0211411	0.0179355						cg25424796	1.2789e-05	0.0295481	3.30082e-05
cg03769734	0.000689394	0.0308726	0.00771504						cg25487438	6.10442e-06	0.0228936	0.0155951
cg03770455	6.70039e-07	0.00143118	0.00635854						cg25518400	5.47087e-05	0.0455459	0.0370862
cg03771099	0.00047522	0.0264183	0.014978						cg25577598	1.45097e-05	0.0308137	0.000602302
cg03776864	0.00020073	0.0181873	0.0236277						cg25588680	2.25654e-05	0.0359405	0.00146781
cg03802698	1.9256e-06	0.00234567	0.00849605						cg25879907	2.94247e-06	0.0176873	0.00121438
cg03810301	0.0014613	0.0436462	0.0495168						cg25905348	5.41545e-05	0.0454762	0.00919182
cg03810479	0.000257447	0.0201402	0.0131313						cg25914931	3.69979e-05	0.0411306	0.00296659
cg03810608	0.000104926	0.013532	0.0323055						cg25914943	6.21863e-05	0.0478406	0.0194853
cg03828557	0.000232002	0.0192647	0.0471403						cg25974167	3.54769e-06	0.0190012	0.000289358
cg03845852	0.000189946	0.0177682	0.0345268						cg25977277	3.46667e-05	0.0407204	0.0256508
cg03850460	0.00179543	0.0476626	0.000595604						cg26140020	6.52356e-06	0.0228936	0.0124408
cg03875195	0.00152754	0.0444188	0.0309958						cg26175933	6.95463e-05	0.0498278	0.00307866
cg03877957	0.000118734	0.0144474	0.00936716						cg26292806	4.62912e-06	0.0210679	0.00451763
cg03890634	0.000220522	0.0188937	0.00955746						cg26325430	2.75663e-05	0.0384143	0.0192403
cg03894650	0.000269907	0.0205541	0.0438995						cg26426071	3.08575e-06	0.0179114	0.0153242
cg03915527	2.64467e-05	0.00733521	0.0117633						cg26478547	3.29499e-05	0.0402263	0.00848116
cg03920450	0.000304063	0.021638	0.00476033						cg26523590	1.17601e-05	0.0286759	0.0253393
cg03920544	0.00175769	0.0472115	0.00945133						cg26550646	6.29859e-05	0.0479968	0.0326628
cg03920623	4.41641e-06	0.00337333	0.00178173						cg26572901	1.50434e-05	0.0310156	0.000170641
cg03920739	0.00132297	0.041687	0.0126633						cg26593628	1.28381e-05	0.0295653	0.019836
cg03922758	3.00196e-05	0.00772779	0.00294092						cg26594445	4.96605e-05	0.0451515	0.0162074
cg03927025	0.000195376	0.017993	0.017774						cg26628410	4.09752e-07	0.0103799	0.0362486
cg03932361	8.30788e-06	0.00447048	0.00174883						cg26656944	4.64471e-05	0.0441623	0.00269136
cg03943717	1.52072e-05	0.00586025	0.00318263						cg26687565	8.64761e-06	0.0262772	0.00417603
cg03948025	0.00170191	0.0465435	0.0064901						cg26692791	3.37566e-05	0.0406849	0.0100436
cg03948682	0.000295009	0.0213745	0.011886						cg26881035	4.52539e-06	0.0208861	0.0144622
cg03950599	0.000757226	0.0322485	0.0236067						cg26887420	1.09256e-05	0.0286221	0.000504006
cg03954587	0.000646704	0.0301192	0.0473524						cg26921250	2.78769e-05	0.0385363	0.0431047
cg03969651	0.000813128	0.0333324	0.0327919						cg26935875	3.28965e-05	0.0402263	0.0311488
cg03970615	5.93019e-05	0.0104652	0.0104499						cg27024650	3.59241e-05	0.0408297	0.00229897
cg03973420	0.00105671	0.0375751	0.00370406						cg27041794	2.00638e-05	0.0342099	0.00555963
cg03979024	2.31009e-05	0.00697326	0.00472855						cg27090289	2.95353e-05	0.0392425	0.0120392
cg03993463	0.00148759	0.0439577	0.0300707						cg27250368	3.81883e-05	0.0417931	0.00856032
cg03994318	0.000623488	0.0297391	0.0113832						cg27304120	1.64667e-06	0.015367	0.00546059
cg04003690	7.34668e-05	0.0115225	0.00858064						cg27313495	6.91928e-05	0.0497251	0.0256791
cg04010586	0.000215136	0.0187202	0.00793825						cg27358015	6.59523e-05	0.0487802	0.0127124
cg04012872	0.000384737	0.0240387	0.000756159						cg27400447	1.45318e-07	0.00687164	0.00112843
cg04026833	0.000866382	0.0343067	0.0095446						cg27401663	1.44498e-05	0.0307787	0.000114846
cg04045079	1.38961e-08	0.000206081	0.0274867						cg27533873	1.12874e-05	0.0286221	0.0132993
cg04077662	0.00039915	0.024347	0.0141836						cg27624178	5.14619e-05	0.0451515	0.0299492
cg04085571	1.9951e-05	0.00663688	0.0267551						cg27645627	1.50126e-05	0.0310156	0.00546078
cg04094160	0.00103984	0.0372923	0.000367577						ch.15.492843F	1.18342e-05	0.0286759	0.00369808
cg04100395	0.000202646	0.0182643	0.0275748						ch.7.398127F	5.02232e-05	0.0451515	0.00254245
cg04101819	1.13906e-05	0.00518498	0.034348
cg04103317	0.00042283	0.0249697	0.0401444
cg04110105	0.0011333	0.0388617	0.00726522
cg04118950	0.00013092	0.0150346	0.0228354
cg04121866	0.00132063	0.0416494	0.0336193
cg04124361	0.00187956	0.0486887	0.0473182
cg04125062	0.000383055	0.0240185	0.0451246
cg04135635	0.00073027	0.0317145	0.000417602
cg04141094	0.000300297	0.0215478	0.0266413
cg04160501	0.000566787	0.0284894	0.00485124
cg04162118	0.0001041	0.013485	0.0331288
cg04164415	0.00168187	0.0463439	0.0274484
cg04165120	0.000893123	0.0347668	0.0177393
cg04166304	0.00188161	0.0487148	0.0260546
cg04168050	0.000764927	0.0324053	0.00445546
cg04183638	0.000209102	0.0184976	0.00714638
cg04184179	0.000727275	0.0316527	0.0255836
cg04189381	0.000840772	0.0338571	0.00909628
cg04191403	2.40867e-06	0.00253675	0.0144248
cg04222344	0.000897404	0.0348525	0.0195394
cg04223548	0.00194576	0.0495286	0.0468174
cg04225825	0.00138153	0.0425409	0.0101362
cg04258124	1.09316e-05	0.00507873	0.0289342
cg04261192	0.000977063	0.0362045	0.00226686
cg04266779	0.00145065	0.0434948	0.00565802
cg04267345	0.00102939	0.0371173	0.0362922
cg04267590	0.000444045	0.0256097	0.0394352
cg04286377	5.59999e-05	0.0102155	0.0346914
cg04296289	0.000131938	0.0151075	0.00159977
cg04337651	0.000300444	0.0215501	0.0253358
cg04338250	0.000369102	0.0236534	0.00471985
cg04343407	0.00162876	0.0456652	0.0110396
cg04345332	2.84876e-05	0.00760553	0.0300642
cg04347867	0.000246974	0.0197774	0.001282
cg04353131	0.000161266	0.0165158	0.0329815
cg04355697	0.00118081	0.0395267	0.0210814
cg04358264	0.00137331	0.0424271	0.0234143
cg04365721	0.00013581	0.0152829	0.0165543
cg04399205	0.00040084	0.0244079	0.0306544
cg04400521	0.000142748	0.0156141	0.0190277
cg04412116	0.000116928	0.0143272	0.00104918
cg04412200	3.8176e-05	0.00872278	0.0106326
cg04414767	0.000406575	0.02455	0.0187071
cg04423342	0.000746649	0.0320654	0.0219873
cg04423622	4.0494e-05	0.00896748	0.0481378
cg04437605	0.000109735	0.0138027	0.00457857
cg04441405	0.000315744	0.0220505	0.0203341
cg04442406	0.00106179	0.0376396	0.00986148
cg04451570	0.000259345	0.0202123	0.0118401
cg04459499	0.000411263	0.0246683	0.00138092
cg04459983	0.00117951	0.0395153	0.0173312
cg04463636	4.91137e-08	0.000424439	0.0225415
cg04470971	0.00148601	0.043931	0.0167622
cg04474988	2.02643e-05	0.00666124	0.0126992
cg04482892	0.000357513	0.0232913	0.00238269
cg04484842	2.22675e-05	0.00685366	0.00758138
cg04490113	2.28703e-05	0.00694812	0.00915289
cg04496615	0.000211032	0.0185611	0.0145194
cg04509607	2.24392e-05	0.00688359	0.0308832
cg04526087	0.00121925	0.0401601	0.0490046
cg04527369	1.00076e-06	0.00166147	0.00468413
cg04540116	0.000130262	0.0149827	0.000342896
cg04544533	0.000127872	0.014879	0.0368652
cg04552132	0.00112106	0.0386523	0.0405122
cg04556472	6.51117e-05	0.0109129	0.000674503
cg04564481	4.46554e-06	0.00339332	0.0124691
cg04575427	0.00130707	0.0414482	0.0246635
cg04577591	7.30469e-07	0.00147939	0.0369706
cg04582364	0.000156404	0.0163028	0.0416897
cg04587176	0.000290411	0.0212341	0.0176443
cg04591732	3.91176e-05	0.00881985	0.0490441
cg04599265	0.000269841	0.0205541	0.00365225
cg04608779	0.000875048	0.0344544	0.0328117
cg04630161	0.000384044	0.0240219	0.0439527
cg04637219	0.000304533	0.0216482	0.0390476
cg04642105	3.79241e-05	0.0086871	0.0465482
cg04643858	0.000168046	0.0168491	0.0245222
cg04657183	0.000159832	0.0164865	0.0184461
cg04659473	0.000172515	0.016994	0.0469938
cg04671462	0.000419343	0.024866	0.00132167
cg04678901	0.000934683	0.0354178	0.0427579
cg04682905	0.000811289	0.0332977	0.0236819
cg04691180	8.90303e-06	0.00458345	0.000180578
cg04692506	3.6949e-05	0.00859366	0.00270061
cg04714877	6.26685e-06	0.00397408	0.0238425
cg04720794	0.000978139	0.0362325	0.048461
cg04722722	0.000775736	0.0326377	0.0178774
cg04725776	0.000188618	0.0177156	0.0265659
cg04732910	0.000331841	0.0225245	0.0156637
cg04742334	4.31563e-05	0.00926257	0.0202766
cg04743945	0.00166454	0.0461061	0.0192461
cg04744514	0.000487268	0.026701	0.010139
cg04746089	0.000157305	0.0163687	0.0152421
cg04757661	0.000792601	0.0329944	0.0347295
cg04767934	0.00147187	0.0438061	0.00251143
cg04770705	6.72211e-05	0.0110721	0.0377567
cg04772833	0.00188638	0.048751	0.0237198
cg04772968	0.00144322	0.0433634	0.0482413
cg04779796	2.10649e-05	0.0067392	0.000445838
cg04795350	0.000291838	0.0212741	0.00670089
cg04807025	5.40313e-05	0.0100648	0.0484336
cg04822177	0.000233003	0.0192973	0.0152929
cg04823152	0.00103279	0.0371611	0.0152225
cg04825431	0.000310952	0.0218586	0.0192615
cg04836612	0.00141037	0.0429377	0.0114585
cg04837309	0.000503282	0.0271028	0.0239177
cg04843775	0.000309828	0.02182	0.0274087
cg04846574	1.92421e-05	0.00649981	0.0049824
cg04850875	0.000718424	0.0314651	0.0121222
cg04852443	0.00178887	0.0475985	0.0354935
cg04852694	0.000766315	0.0324343	0.0225337
cg04864600	0.000874472	0.0344494	0.000623591
cg04871330	0.00164674	0.0458686	0.0498021
cg04880992	0.000550044	0.0281191	0.00247822
cg04884342	0.00013221	0.0151091	0.00956804
cg04899874	0.00066527	0.0304356	0.0225547
cg04920704	1.03405e-05	0.00494164	0.0254231
cg04921619	0.000134566	0.0152376	0.00178209
cg04944806	3.41367e-06	0.00308326	0.0244057
cg04958165	0.000293344	0.0213285	0.0476453
cg04965050	0.00176638	0.0473012	0.0174944
cg04969067	0.000211552	0.018584	0.0164446
cg04974584	0.000106548	0.0136255	0.0120546
cg04980849	0.000172386	0.0169895	0.000997494
cg04981208	3.88225e-06	0.00322482	0.03523
cg04995300	0.00087179	0.0343922	0.0145167
cg04995536	6.79627e-05	0.011131	0.00680879
cg04997435	0.00122877	0.0403033	0.00835198
cg04999058	0.000444182	0.0256097	0.00363645
cg05015176	0.000324541	0.0222643	0.0238027
cg05022028	0.000522622	0.0274935	0.0338131
cg05027458	0.00142656	0.0431473	0.0280044
cg05032264	0.00116353	0.0393121	0.032321
cg05033341	6.71826e-05	0.0110721	0.0256324
cg05035508	0.00021607	0.0187383	0.00419527
cg05041511	0.00160471	0.0453742	0.0197591
cg05042749	0.00172761	0.0468415	0.0303934
cg05044431	0.0019703	0.0498413	0.0247421
cg05051768	8.60695e-06	0.0045262	0.00222449
cg05060686	0.000808836	0.0332513	0.0455838
cg05070690	0.00196356	0.0497692	0.000802076
cg05074908	9.1926e-05	0.0127678	0.0103309
cg05075118	0.00183233	0.0481549	0.0140098
cg05090699	0.000880383	0.0345459	0.00814952
cg05124243	2.03164e-06	0.00239491	0.0271751
cg05132821	2.28478e-06	0.00249499	0.0366637
cg05143420	0.000798706	0.0331012	0.000114929
cg05146330	0.00029074	0.0212359	0.030217
cg05147638	0.000114229	0.0141395	0.000954609
cg05154507	0.000714642	0.031388	0.0289796
cg05155038	5.39736e-05	0.0100593	0.00144759
cg05160261	5.39719e-05	0.0100593	0.0175916
cg05170366	0.00031972	0.0221423	0.000741081
cg05175896	7.12687e-05	0.0113608	0.0265505
cg05194509	0.000216099	0.0187383	0.00867056
cg05200057	0.000320016	0.0221552	0.00719645
cg05219493	8.98171e-11	8.25839e-06	0.00428027
cg05229528	0.00044783	0.0256983	0.0229514
cg05230936	0.000798846	0.0331012	0.0273289
cg05266784	0.000153428	0.0161747	0.00560849
cg05267269	0.000240719	0.0195684	0.00247119
cg05290144	0.000137259	0.0153684	0.0110596
cg05290751	0.00012932	0.0149565	0.0130617
cg05292404	0.000340922	0.0227927	0.0220257
cg05297739	0.000640426	0.030022	0.0303872
cg05300440	0.000513209	0.0272842	0.0260271
cg05306587	1.14273e-05	0.00518612	0.00158395
cg05319711	0.000809634	0.0332603	0.0190433
cg05324789	0.000142057	0.0155959	0.0271071
cg05327268	5.06367e-05	0.00987252	0.00315641
cg05366983	0.000962969	0.0359902	0.0159283
cg05371620	5.28293e-05	0.00998716	0.000398203
cg05388137	0.000119982	0.0145005	0.0179902
cg05393300	0.0016461	0.0458633	0.036777
cg05396182	0.000571538	0.0285691	0.00593534
cg05434641	0.000411343	0.0246683	0.0121174
cg05435581	8.89123e-05	0.012595	0.0323214
cg05441541	0.00137391	0.0424343	0.00888365
cg05448114	0.00165403	0.045966	1.6089e-05
cg05475556	0.000459696	0.0260365	0.00495416
cg05484920	0.000502263	0.0270732	0.00273231
cg05539745	0.00094676	0.035674	0.0351103
cg05542957	0.000182058	0.0174245	0.0156342
cg05548349	0.00195672	0.049685	0.00248722
cg05555772	0.000495973	0.0269066	0.00873647
cg05566582	0.000402377	0.0244468	0.0113963
cg05577548	6.55585e-05	0.0109368	0.000363794
cg05579549	0.000211915	0.0186004	0.0423451
cg05584855	0.000148399	0.0158984	0.0499173
cg05585544	0.00113997	0.0389345	0.00257747
cg05585947	5.19725e-05	0.00996809	0.00558822
cg05586533	0.00166425	0.046105	0.00189408
cg05593122	0.000121167	0.0145368	0.00198776
cg05599531	0.000666059	0.0304407	0.02564
cg05609656	1.17037e-10	8.96765e-06	0.010914
cg05611199	0.000405049	0.0244991	0.00238414
cg05621583	0.000182143	0.0174245	0.00897781
cg05624932	7.90589e-05	0.0119067	0.00139681
cg05624954	8.22451e-05	0.0121145	0.00397544
cg05626309	0.00129567	0.0413339	0.00378871
cg05627561	0.000260112	0.020232	0.0317081
cg05639937	3.02565e-06	0.00294079	0.0290663
cg05651995	0.00102733	0.0370891	0.0305497
cg05654290	4.5734e-05	0.00949123	0.0429142
cg05655457	0.000119894	0.0145005	0.0126131
cg05672554	0.000393319	0.0242356	0.0368924
cg05677712	9.40549e-05	0.0129384	0.000300225
cg05697394	0.00056272	0.028388	0.0461436
cg05708544	0.000480772	0.0265285	0.00269054
cg05713954	0.00118008	0.0395203	0.0440319
cg05714559	0.000186522	0.0176405	0.0397075
cg05715138	0.000483061	0.0266091	0.018597
cg05721877	1.57279e-05	0.00593503	0.0234577
cg05730975	0.000118905	0.0144501	0.00775824
cg05733497	2.8406e-06	0.00282667	0.0331427
cg05753486	1.5759e-05	0.00593848	0.0259071
cg05755010	0.00143797	0.0432873	0.0314647
cg05757385	0.000965214	0.0360209	0.0151909
cg05762338	5.00689e-05	0.00981939	0.0136299
cg05778154	0.00157346	0.0449878	0.0191722
cg05779746	0.000505168	0.0271585	0.0276399
cg05781893	0.0016742	0.0462518	0.0105258
cg05798012	0.00138599	0.0426088	0.00736894
cg05807444	0.000974572	0.0361617	0.0337801
cg05817202	0.000411958	0.0246828	0.0202233
cg05824990	7.32343e-05	0.0115145	0.0227286
cg05833318	2.6421e-05	0.00733492	6.26018e-06
cg05847038	0.000241509	0.0195888	0.0140433
cg05850206	0.000180254	0.0173654	0.0487709
cg05863862	0.00113705	0.0389111	0.00535036
cg05866411	7.6289e-05	0.0117182	0.000290649
cg05875239	0.000198632	0.0181294	0.0336393
cg05883978	0.00086288	0.0342794	0.024209
cg05886789	4.20159e-05	0.00911139	0.00265008
cg05890849	3.80732e-06	0.00322101	0.0280162
cg05902834	0.000155933	0.0162877	0.0107776
cg05928649	0.000154834	0.0162405	0.00264621
cg05943996	6.61523e-05	0.0109911	0.0142645
cg05944193	0.000222957	0.0189887	0.0312485
cg05951084	0.00149046	0.043986	0.0204943
cg05958294	0.000862867	0.0342794	0.00761963
cg05959392	0.000210414	0.0185529	0.0221735
cg05961176	0.000147028	0.0158392	0.0251885
cg05963690	8.95365e-05	0.0126114	0.00677165
cg05979597	0.0015098	0.0442305	0.00533861
cg05985659	9.39197e-06	0.00471743	0.0110254
cg05988698	9.11402e-06	0.00465129	0.0124824
cg05993665	0.00110601	0.038349	0.00630006
cg05998513	0.000108859	0.0137603	0.021445
cg06014057	0.00013192	0.0151075	0.000347895
cg06024289	0.000615619	0.0295707	0.00260899
cg06039573	0.00105574	0.0375534	0.0135998
cg06039747	6.8097e-06	0.00415421	0.00638704
cg06062514	0.000467874	0.0262387	0.0186356
cg06062940	1.75578e-05	0.00623515	0.00771218
cg06063484	1.79195e-05	0.00629822	0.00880063
cg06064098	0.000842898	0.0339034	0.0212428
cg06067425	0.000724018	0.0315742	0.00690948
cg06084210	1.62069e-06	0.00217417	0.042236
cg06087473	8.52019e-06	0.0045075	0.0260885
cg06092244	2.28175e-05	0.00694369	0.0133363
cg06121800	0.000929892	0.0353162	0.0283921
cg06133145	5.40472e-06	0.00374781	0.0138312
cg06136054	0.000143073	0.0156444	0.0027713
cg06140900	1.9117e-05	0.006479	0.0412985
cg06143901	0.00119801	0.0397837	0.0395702
cg06160171	0.00125008	0.040664	0.0330027
cg06165982	0.00182547	0.0480604	0.0250408
cg06173461	3.41091e-07	0.00108432	0.0249488
cg06175416	0.000312645	0.0219307	0.0347114
cg06180729	1.11134e-06	0.00174376	0.0182068
cg06188654	0.0003459	0.0229166	0.0121652
cg06206218	0.000595111	0.0291249	0.0184729
cg06218473	0.00130946	0.0414718	0.0238934
cg06233018	0.000151842	0.0160972	0.0249223
cg06254356	9.77059e-05	0.0131207	0.032013
cg06264303	2.52573e-06	0.00259768	0.0304105
cg06266853	0.00104398	0.0373739	0.0449606
cg06278939	0.000538745	0.0278753	0.0161655
cg06284285	0.00118226	0.0395549	0.0055553
cg06285340	3.15299e-05	0.00792098	0.0163479
cg06291111	0.000908402	0.035029	0.000265241
cg06302118	0.000479957	0.0265144	0.0139877
cg06302690	0.000378766	0.0238995	0.00060926
cg06305488	4.25339e-05	0.00916402	0.0146065
cg06328611	9.91824e-06	0.00484152	0.00449431
cg06332512	0.000557171	0.028273	0.00807143
cg06340365	0.000776531	0.0326549	0.0149893
cg06341721	0.00136493	0.0423075	0.0487431
cg06346667	0.000262007	0.0202886	0.0123401
cg06350345	0.00167722	0.0462784	0.00626773
cg06351965	0.000475385	0.0264183	0.0468674
cg06353486	3.5786e-05	0.00847865	0.0186236
cg06364319	4.14164e-05	0.00902823	0.0343599
cg06380401	0.000817219	0.0334018	0.00998377
cg06383241	0.000200893	0.0181945	0.0158969
cg06413043	7.78569e-05	0.0118247	0.00125061
cg06425443	0.0015011	0.0440962	0.0237428
cg06434775	3.08275e-05	0.0078205	0.0105973
cg06437774	7.84394e-05	0.011867	0.0170365
cg06446824	0.000534413	0.027797	0.00771029
cg06447867	0.000142567	0.0156119	1.36263e-05
cg06449653	0.00118408	0.0395754	0.0392765
cg06451745	0.000693605	0.030969	0.046387
cg06452970	0.00070969	0.0312877	0.0497651
cg06479254	0.000497712	0.0269431	0.0254216
cg06489569	0.000748143	0.0320859	0.0467038
cg06490839	8.89314e-06	0.00458345	0.0489573
cg06495961	9.51629e-05	0.0129741	0.00511134
cg06498267	1.57272e-07	0.000761085	0.0359907
cg06500852	0.000515213	0.0273298	0.0253876
cg06505394	0.0013785	0.0424989	0.00102818
cg06508062	0.00134308	0.0419756	0.00203617
cg06508552	0.000116206	0.0142959	0.0240948
cg06529343	0.00145434	0.0435462	0.0335865
cg06530356	0.00127039	0.0409021	0.0256744
cg06531655	0.000579996	0.0287797	0.0419528
cg06546677	0.00106592	0.0377184	0.00282788
cg06559932	5.76492e-05	0.0103569	0.0171593
cg06575772	4.012e-05	0.00894062	0.00300143
cg06586915	7.26619e-05	0.011482	0.00366373
cg06594849	0.000799814	0.0331173	0.0326851
cg06607679	8.93662e-05	0.0126114	0.0292498
cg06608414	1.95416e-06	0.00234567	0.00117854
cg06615380	2.14192e-06	0.00244635	0.00805923
cg06616202	0.00176884	0.0473313	0.0280682
cg06617975	2.98225e-05	0.00772503	0.0229088
cg06622994	0.000173991	0.0170624	0.000689812
cg06626655	0.000506751	0.0271781	0.0304022
cg06630799	0.000878608	0.0345228	0.023045
cg06642503	6.96738e-05	0.0112442	0.0119094
cg06647819	3.23738e-05	0.00804504	0.0370439
cg06648539	2.30265e-05	0.00695994	0.000858001
cg06650419	5.3126e-07	0.00124988	0.045692
cg06674821	0.000131885	0.0151075	0.00761923
cg06680201	0.000715376	0.0314002	0.00842197
cg06682875	3.87829e-05	0.00877387	0.0248537
cg06685282	0.000304068	0.021638	0.0107787
cg06695115	0.000110348	0.013857	0.0295469
cg06711254	0.00103666	0.0372344	0.0255381
cg06723644	0.000472674	0.0263559	8.93786e-05
cg06740142	0.000217407	0.018784	0.000200871
cg06740311	6.16803e-06	0.00395844	0.0175625
cg06753513	0.000244556	0.0197109	0.0332153
cg06755871	0.00104499	0.0373866	0.00349504
cg06761338	0.000651225	0.0301646	0.0455327
cg06764173	0.000825629	0.0335754	0.0435691
cg06773873	0.000304118	0.021638	0.0254303
cg06779705	0.000138159	0.0154333	0.0139665
cg06779847	0.00162238	0.0455908	0.0125797
cg06787206	0.000939274	0.0355226	0.00960678
cg06798092	1.34856e-05	0.00547219	0.00911291
cg06804312	1.17512e-09	4.50203e-05	0.0182117
cg06809123	0.000191117	0.0178041	0.0455304
cg06826115	0.000869622	0.0343616	0.0136669
cg06832745	1.48417e-07	0.000757054	0.0149242
cg06834698	0.000243139	0.0196518	0.0474404
cg06837675	0.00061741	0.0296029	0.0445242
cg06839213	0.000666419	0.0304407	0.0246314
cg06841662	0.000510288	0.0272467	0.0206606
cg06849428	0.000134037	0.0152077	0.0346738
cg06853602	0.000946364	0.0356646	0.039327
cg06860848	5.57112e-05	0.0101836	0.0161264
cg06872286	0.000180429	0.0173716	0.00452647
cg06890242	0.00115723	0.0392345	0.0331574
cg06898823	0.000172397	0.0169895	0.012573
cg06902558	0.00123734	0.0404154	0.0249619
cg06905692	0.00010704	0.0136396	0.00112289
cg06907418	0.000275049	0.0207486	0.0162512
cg06916706	0.00121906	0.0401601	0.0103227
cg06918770	0.000884958	0.034634	0.0138787
cg06937595	0.000555148	0.0282386	0.00644128
cg06943853	0.000643414	0.030064	0.0346903
cg06946593	0.000221215	0.0189174	0.0131696
cg06970190	0.00021451	0.018685	0.000325389
cg06976213	1.555e-07	0.000761085	0.0226783
cg06979342	0.000178712	0.0172969	0.0123317
cg06982827	0.000625762	0.0297748	0.0423945
cg06988547	0.00123632	0.0404023	0.0109176
cg06994834	0.000130711	0.0150193	0.0223702
cg06995920	0.00048373	0.0266213	0.0350565
cg06996389	2.58772e-05	0.00728167	3.1777e-05
cg06998224	7.64585e-05	0.0117187	0.0313613
cg07012062	0.000791628	0.0329654	0.00333473
cg07012770	0.000625616	0.0297709	0.0177349
cg07013940	2.60213e-05	0.00730336	0.00133456
cg07015368	0.000259339	0.0202123	0.0236658
cg07017022	3.04852e-05	0.00777101	0.0482039
cg07020327	5.82645e-05	0.0103782	0.020025
cg07022728	7.12216e-05	0.0113608	0.00633951
cg07031650	0.000106331	0.0136186	0.0338286
cg07033513	0.00100014	0.0365849	0.0348059
cg07038098	0.000419152	0.0248643	0.00122939
cg07040024	7.76778e-05	0.0118131	0.0329107
cg07057617	0.000597808	0.0291692	2.71171e-05
cg07060739	4.14012e-06	0.00331594	0.0326888
cg07064364	0.000143573	0.0156671	0.0219934
cg07083172	0.000264171	0.0203807	1.21098e-05
cg07099303	2.72769e-05	0.00743779	0.000431858
cg07099567	0.00111827	0.0385986	0.00801854
cg07108351	0.000850456	0.0340518	0.0058076
cg07111008	0.000616333	0.0295834	0.0370483
cg07112556	0.000255089	0.0200604	0.0099646
cg07118069	7.09163e-05	0.0113491	0.00532813
cg07132100	7.47117e-05	0.0115932	0.0271904
cg07139794	0.000322906	0.0222305	0.0134754
cg07142010	0.0019765	0.0499129	0.0167953
cg07143841	0.00122476	0.0402542	0.0259697
cg07147130	0.000958221	0.0358969	0.000333026
cg07152520	0.000409045	0.0246215	0.0188346
cg07154921	0.00162887	0.0456652	0.0250684
cg07159228	0.00100867	0.0367641	0.0296409
cg07164133	3.90624e-05	0.00881174	0.00241847
cg07164201	0.000454347	0.0258738	0.0476864
cg07170932	2.61294e-06	0.00266946	0.00581859
cg07181406	0.00124129	0.0404782	0.0416408
cg07183218	4.15228e-05	0.00903441	0.0343881
cg07190698	0.000294156	0.0213672	0.0312332
cg07191791	0.000925781	0.0352964	0.0400989
cg07194551	0.000297803	0.0214621	0.0046687
cg07194839	7.3231e-05	0.0115145	0.00439725
cg07201450	4.34175e-06	0.00337333	0.0124657
cg07207923	0.00151278	0.0442529	0.0281049
cg07209765	2.49286e-05	0.00716169	0.00219781
cg07221518	2.55422e-05	0.00722177	0.00285106
cg07249406	9.17643e-06	0.00466134	0.0232617
cg07254055	0.000384536	0.0240327	0.00479991
cg07258910	0.000544469	0.0279927	0.0381795
cg07263570	0.000135123	0.0152654	0.0301781
cg07266703	0.000762051	0.0323573	0.0250298
cg07279178	0.000315825	0.0220528	0.0141968
cg07281781	0.00196125	0.049731	0.00500368
cg07288031	1.40895e-06	0.0020054	0.0359286
cg07297567	0.000395513	0.0243089	0.0283264
cg07302959	0.000118308	0.0144232	0.0102777
cg07320496	0.000631365	0.0298636	0.0420213
cg07320883	0.00113023	0.038817	1.60798e-06
cg07322512	0.000798849	0.0331012	0.0275099
cg07326648	0.00198308	0.0499704	0.0313861
cg07327335	0.00121331	0.040048	0.0358678
cg07330196	7.93296e-06	0.00438875	0.00342937
cg07345027	0.00103066	0.0371281	0.0197896
cg07345240	0.000174254	0.0170689	0.0246557
cg07356488	0.00192576	0.0492921	0.0454441
cg07367144	0.000570459	0.0285565	0.0124837
cg07380026	0.00178419	0.0475426	0.00233331
cg07403188	0.000446288	0.025652	0.03168
cg07405810	0.000659242	0.0303227	0.00297342
cg07410210	0.00115313	0.0391704	0.00352676
cg07417857	5.33833e-05	0.0100324	0.00239434
cg07423906	5.01962e-08	0.000424439	0.0436169
cg07442907	0.00147027	0.0437894	0.038909
cg07446795	0.000387803	0.0241251	0.0207965
cg07449499	0.000302544	0.0216157	0.00412114
cg07450021	3.74326e-07	0.00112477	0.0168441
cg07459489	4.64742e-05	0.00954255	0.0140018
cg07471948	0.00193075	0.0493677	0.0354966
cg07480367	0.00159713	0.0452704	0.0115703
cg07482935	1.90611e-06	0.00234196	0.00786415
cg07486085	0.000720182	0.0315028	0.00583126
cg07490070	0.000510007	0.0272467	0.0131733
cg07493837	0.00157572	0.0450108	0.0350162
cg07496457	0.000644792	0.0300864	0.0396377
cg07502309	9.45159e-05	0.0129406	0.00359088
cg07505334	3.67755e-08	0.000384249	0.00135039
cg07515787	6.0175e-05	0.0105378	0.00502497
cg07529955	4.39129e-06	0.00337333	0.00107167
cg07537417	0.000267231	0.0204656	0.0353335
cg07537551	0.000563477	0.0284092	0.0226444
cg07549269	2.44514e-05	0.00711328	0.0138548
cg07559273	0.000690059	0.0308873	0.0360041
cg07562451	1.22222e-05	0.00532071	0.0114156
cg07577713	0.00122472	0.0402542	0.0408009
cg07583503	0.000743948	0.0320122	0.0459735
cg07585727	0.000776625	0.0326549	0.0153958
cg07589064	0.000397615	0.0243298	0.0368026
cg07589677	0.000966692	0.0360403	0.00273033
cg07601068	9.82358e-05	0.0131417	0.0310852
cg07604700	0.00155107	0.0447064	0.0246964
cg07612986	6.55638e-05	0.0109368	0.00269987
cg07614486	0.00153447	0.0445064	0.0462863
cg07615351	0.000130163	0.0149788	0.0362919
cg07626366	2.00436e-05	0.00665323	0.00187666
cg07638334	0.000327796	0.0224086	0.0495522
cg07653901	2.20258e-05	0.00682943	0.0448647
cg07655864	1.02971e-06	0.00168297	0.0354662
cg07664061	0.00013384	0.0152028	0.016428
cg07666293	0.00146506	0.0437099	0.00504312
cg07669234	0.00119318	0.039695	0.00992553
cg07674386	6.15544e-05	0.0106067	0.023141
cg07685034	0.000706305	0.0312201	0.013644
cg07694806	0.00185556	0.0483897	0.0154885
cg07702637	6.39464e-08	0.000479325	0.0271348
cg07712892	0.00109563	0.0381785	0.0264178
cg07719492	2.09444e-06	0.00244127	0.0288232
cg07719965	0.00106329	0.0376788	0.0323346
cg07721042	0.00118634	0.0396166	0.0124348
cg07725355	0.000798057	0.0331012	0.00244737
cg07733620	0.00107242	0.037837	0.00167994
cg07734359	0.0010458	0.0373893	0.0349606
cg07738014	0.000238555	0.0195007	0.0150467
cg07745373	0.0010026	0.0366268	0.0376029
cg07755264	0.000104564	0.0135033	0.0389832
cg07781678	1.46677e-05	0.00575361	0.0272954
cg07781995	0.000221389	0.0189253	0.00402366
cg07813851	0.000415402	0.0247619	0.0271206
cg07819926	0.000317585	0.0221018	0.00718408
cg07835443	0.0011005	0.0382531	0.00565827
cg07854132	0.00142206	0.0430849	0.0189709
cg07854547	0.000932936	0.0353923	0.0402922
cg07891774	4.36402e-06	0.00337333	0.0217334
cg07899634	0.000366458	0.0235693	0.00385217
cg07908707	0.00162463	0.0456122	0.0171066
cg07913362	0.00178968	0.0476006	0.0484178
cg07919936	3.38917e-05	0.00820062	0.00128994
cg07920381	0.000262969	0.0203339	0.0477661
cg07925835	0.0013593	0.0422328	0.0242516
cg07926092	1.29006e-05	0.00540367	0.0400125
cg07930217	0.00197756	0.0499174	0.0031372
cg07935012	0.00089835	0.0348655	0.0395471
cg07936323	0.00113108	0.0388296	0.0416365
cg07939567	0.000216321	0.018743	0.03539
cg07945323	0.00070128	0.0311079	0.000917006
cg07946633	0.000887302	0.0346637	0.0118747
cg07950000	0.00146588	0.043721	0.0122509
cg07965986	4.67293e-05	0.00957237	0.0102475
cg07970821	0.000713061	0.0313612	0.0201377
cg07972459	0.000154507	0.0162285	0.015811
cg07973390	0.000567468	0.0285026	0.0408505
cg07980295	0.00148054	0.0438651	0.0192918
cg07983869	0.00191605	0.0491613	0.0469505
cg07989796	7.00484e-06	0.00416957	0.00618386
cg07991139	0.0015831	0.0450791	0.0484214
cg08000731	3.73577e-05	0.00863767	0.0136997
cg08007899	0.00160123	0.0453232	0.00206047
cg08016315	0.000422743	0.0249678	0.0202396
cg08017248	0.000268344	0.0205085	0.0371533
cg08025019	7.56459e-06	0.0042958	0.00124868
cg08030662	0.000906131	0.0349818	0.00808337
cg08035638	0.00157218	0.0449744	0.024265
cg08056061	0.000892399	0.0347536	0.0125801
cg08064488	0.000139442	0.0154898	0.0110337
cg08068635	0.00031125	0.0218729	0.0217814
cg08095852	0.000320746	0.0221605	0.0046483
cg08097817	0.00011048	0.0138661	0.0400477
cg08105005	0.000483847	0.0266237	0.00923977
cg08108641	4.55008e-05	0.00948674	0.00895651
cg08114410	0.0011458	0.0390231	0.0418466
cg08115297	0.000180475	0.0173724	0.0161728
cg08119655	0.00196685	0.0498053	0.0157927
cg08122114	4.75131e-05	0.00962418	0.0240119
cg08123266	0.00100703	0.0367354	0.0180188
cg08130329	6.70216e-05	0.0110633	0.030263
cg08142571	0.000167114	0.0168123	0.0248599
cg08161142	0.000898429	0.0348655	0.0341271
cg08173459	0.000432064	0.0252532	0.0267127
cg08177833	5.04681e-05	0.00986849	0.0419454
cg08179898	0.000275861	0.020777	0.00681831
cg08187110	0.00173719	0.0469846	0.00452007
cg08195279	0.00126363	0.0408362	0.0305876
cg08205230	0.000511774	0.027263	0.0136149
cg08227926	0.00183438	0.0481733	0.0137418
cg08230910	0.000288227	0.021178	0.0343642
cg08235970	1.50661e-05	0.00583011	0.0360057
cg08246859	0.000148459	0.0158984	0.0391149
cg08248181	0.000524082	0.0275232	0.00445767
cg08261702	7.83316e-05	0.0118655	0.0288959
cg08265889	0.00188854	0.0487765	0.0214776
cg08270913	0.000784189	0.032799	0.041455
cg08271632	6.67506e-06	0.0041081	0.00121591
cg08279665	0.00172322	0.0467773	0.00066445
cg08292286	0.00140255	0.0428328	0.0043964
cg08299880	7.86891e-05	0.0118844	0.0477639
cg08323199	8.55872e-05	0.0123498	0.0322108
cg08329561	0.000120159	0.0145057	0.00846084
cg08341316	0.000528441	0.0276385	0.00680576
cg08342588	0.00165268	0.0459432	0.0354219
cg08351100	0.000200355	0.0181817	0.0497911
cg08356522	0.00134598	0.0420324	0.00244223
cg08357947	0.000543409	0.027967	0.0123757
cg08363067	0.000809341	0.0332542	0.0243587
cg08377398	2.12248e-05	0.00675309	0.0281309
cg08377888	2.29435e-05	0.00695772	0.00315758
cg08392169	0.00132652	0.0417148	0.00295365
cg08400935	0.000799058	0.0331026	0.00582599
cg08417719	0.00081295	0.033328	0.0242616
cg08417730	0.000294942	0.0213745	0.0480256
cg08420056	0.000461768	0.0260799	0.012472
cg08431563	0.000259666	0.0202252	0.00229582
cg08431709	0.00019502	0.0179794	0.00762239
cg08441560	5.60985e-06	0.00376502	0.00895928
cg08447327	1.63998e-05	0.00608372	0.00325433
cg08448589	0.000727711	0.0316602	0.0355522
cg08460590	0.0016428	0.0458218	0.00180905
cg08465307	0.00194551	0.0495286	0.0182766
cg08468082	0.00188951	0.0487899	0.020593
cg08468187	8.50047e-05	0.0123124	0.00205119
cg08469509	0.000519971	0.0274445	0.0209226
cg08475096	3.71722e-05	0.00863097	0.0430607
cg08501265	0.00086561	0.0343002	0.0285678
cg08507725	1.60659e-05	0.00601886	0.000124064
cg08515264	0.000301378	0.0215819	0.00607552
cg08521677	0.00183088	0.0481365	0.0179619
cg08522101	0.00170428	0.0465768	0.0479524
cg08528735	0.000608418	0.029399	0.00526416
cg08535515	0.00110312	0.0382863	0.010022
cg08550101	0.000974325	0.0361579	0.0476794
cg08554115	0.000878739	0.0345228	0.00686367
cg08572016	0.00175676	0.0472002	0.0375021
cg08577341	0.000639865	0.0300018	0.0189427
cg08587397	0.00103519	0.0372069	0.0373939
cg08591388	0.00120367	0.039888	0.0111475
cg08604885	0.00171899	0.0467233	0.0396764
cg08604987	0.000254985	0.0200557	0.00584911
cg08607540	0.000757024	0.0322441	0.0145967
cg08615567	0.000633728	0.0298847	0.00314308
cg08617135	5.26853e-05	0.00998716	0.0385118
cg08621196	3.63193e-05	0.0085364	0.0149326
cg08621445	0.000148886	0.0159107	0.00850424
cg08622280	0.000520948	0.0274598	0.010755
cg08624180	0.000690038	0.0308873	0.0359987
cg08634357	0.00179736	0.047693	0.0466297
cg08635931	0.00126625	0.0408733	0.00556856
cg08640475	0.00086991	0.0343639	0.0136005
cg08672023	2.399e-05	0.00707442	0.0164086
cg08684959	0.00155011	0.0447003	0.0192244
cg08691358	0.00018236	0.017437	0.011575
cg08701515	0.00034406	0.0228634	0.000411717
cg08704611	0.000216057	0.0187383	0.00586123
cg08719422	0.000244797	0.0197124	0.034903
cg08719869	0.00127428	0.0409844	0.0327856
cg08720250	1.83312e-05	0.00635077	0.00234243
cg08724028	6.2575e-06	0.00397408	0.00251439
cg08737094	0.000119728	0.0144926	0.0129402
cg08741833	0.00161786	0.0455507	0.0476604
cg08749917	0.000848424	0.0340132	0.00646722
cg08766742	0.00119154	0.0396842	0.0172165
cg08773180	0.000674852	0.0306331	0.0221351
cg08776711	0.00168299	0.0463589	0.0374445
cg08777316	0.000522081	0.0274903	0.0450146
cg08786136	0.00151248	0.04425	0.027386
cg08799997	0.00198186	0.0499635	0.0412175
cg08802513	8.40073e-05	0.0122296	0.0238679
cg08825093	0.000452276	0.0258102	0.0372517
cg08834602	0.000312839	0.021935	0.00601572
cg08846852	2.39488e-05	0.00707442	0.0293482
cg08848598	0.000392648	0.0242203	0.0207763
cg08849938	0.000320642	0.0221605	0.036117
cg08857194	4.17769e-07	0.00113647	0.0437192
cg08874747	0.000385864	0.0240582	0.0432232
cg08876912	0.00140545	0.0428682	0.0186698
cg08878390	0.000951915	0.0357685	0.0338719
cg08884752	0.000566509	0.0284856	0.0465093
cg08888905	7.90961e-05	0.0119067	0.0131301
cg08889551	0.000449635	0.0257312	0.0173392
cg08890067	0.000213879	0.0186722	0.000678206
cg08890338	1.44143e-06	0.00203053	0.0223299
cg08931752	0.00184503	0.0482823	0.038234
cg08933517	8.5789e-05	0.0123598	0.0186676
cg08936411	0.000911415	0.0350793	0.0484369
cg08937774	0.000685728	0.0308139	0.00332203
cg08938727	0.00147562	0.0438236	0.0270935
cg08946995	0.000125384	0.0147123	0.0198009
cg08964756	0.000536013	0.0278304	0.00056856
cg09022921	0.000562396	0.0283781	0.0474405
cg09033857	2.99452e-05	0.00772779	0.00453847
cg09050860	2.09004e-05	0.00673465	0.0392271
cg09055750	1.7577e-05	0.00623515	0.0171482
cg09059589	5.18013e-05	0.00996004	0.0239882
cg09064486	0.000240182	0.019568	0.00203697
cg09068086	0.000765509	0.0324061	0.0329043
cg09090724	7.47337e-05	0.0115932	0.000112468
cg09094674	8.48043e-05	0.0123066	0.00457821
cg09099965	0.000972416	0.0361138	0.0248562
cg09103960	0.00154633	0.0446445	0.0176242
cg09118400	4.63767e-05	0.00953531	0.00446343
cg09119967	4.26241e-08	0.000413938	0.0210959
cg09121269	0.00130408	0.0414227	0.0064336
cg09131151	5.01288e-05	0.00982349	0.0250986
cg09137124	2.09264e-05	0.00673465	0.0107253
cg09154837	0.000287029	0.021171	0.0137883
cg09171127	2.80626e-06	0.00282196	0.0359613
cg09171638	0.000626719	0.0298007	0.00217002
cg09179903	0.000266195	0.0204383	0.00618148
cg09185773	0.000942894	0.0356012	0.0186116
cg09198085	0.000248875	0.0198364	0.0393833
cg09198138	0.00108589	0.0380272	0.00586421
cg09204631	0.000177067	0.017221	0.0161422
cg09207718	0.000626987	0.0298007	0.00137055
cg09210088	0.000612793	0.029512	0.0208403
cg09221932	0.000112641	0.0140262	0.0314931
cg09223975	7.17398e-06	0.00420607	0.00219352
cg09249803	1.39303e-05	0.00560268	0.0127013
cg09250959	0.00132054	0.0416494	0.00439041
cg09256413	0.000490056	0.0267435	0.00290465
cg09260441	0.000396515	0.0243185	0.0393385
cg09274392	0.000950666	0.0357449	0.00501569
cg09275427	0.00139476	0.0427207	0.0051889
cg09277467	0.000992763	0.0364542	0.0211005
cg09279458	0.000105598	0.0135837	0.0300922
cg09283977	0.00157845	0.0450228	0.0439848
cg09288089	0.00033156	0.0225186	0.0257974
cg09288312	2.16564e-05	0.00678449	0.0156234
cg09299381	0.000757831	0.0322623	0.039896
cg09319815	0.000111007	0.0139057	0.0017158
cg09323657	0.000381392	0.0239635	0.0122218
cg09342320	0.00194841	0.04956	0.0324809
cg09355175	0.00187166	0.0485848	0.0466846
cg09367987	9.29943e-05	0.0128453	0.0412928
cg09368486	0.00184222	0.0482582	0.0472721
cg09375065	0.000444605	0.0256191	0.0490203
cg09378441	0.000205966	0.0183875	0.00627686
cg09399269	4.38724e-07	0.00116587	0.00342108
cg09407967	0.000754048	0.0321976	0.0158878
cg09412850	0.00155986	0.0447975	0.00154196
cg09415148	0.00153908	0.0445562	0.00291928
cg09420510	1.03043e-05	0.00493464	0.0267578
cg09433509	0.00183299	0.0481675	0.0271936
cg09434995	0.00010301	0.0134531	0.0052464
cg09438457	0.000155066	0.0162464	0.0029991
cg09440603	0.000509543	0.0272467	0.0357037
cg09445988	0.00132615	0.0417122	0.0276491
cg09447105	0.000160461	0.0164989	0.00763522
cg09455126	2.96954e-05	0.00770863	0.000747366
cg09471343	0.000196436	0.0180617	0.0179697
cg09484559	0.00140914	0.0429254	0.00185793
cg09487733	4.78796e-07	0.00118432	0.0135325
cg09493401	0.000844722	0.0339287	0.033715
cg09502866	0.000433782	0.0253109	0.0206013
cg09511914	7.22028e-08	0.000479325	0.041598
cg09512575	0.00187678	0.0486535	0.00817247
cg09514524	0.00123326	0.0403644	0.0135308
cg09515098	0.00169081	0.0464379	0.0330359
cg09516604	0.000506659	0.0271763	0.00994655
cg09527769	0.00105474	0.0375308	0.0188197
cg09532267	0.000177479	0.0172427	0.00254196
cg09533868	0.000235637	0.0194169	0.00928117
cg09537173	0.000546801	0.0280217	0.0373049
cg09542111	0.000324143	0.0222643	0.0199813
cg09550697	0.000764371	0.0323967	0.0158782
cg09567485	0.00194377	0.0495049	0.011493
cg09575521	2.78879e-07	0.00100164	0.0475166
cg09588474	0.000672101	0.0305686	5.19609e-05
cg09591886	1.85582e-05	0.00639408	0.00300432
cg09612929	0.000103744	0.0134659	0.0170585
cg09618682	0.00136723	0.0423637	0.02801
cg09619751	5.46458e-05	0.0101239	0.00687989
cg09621603	0.0011353	0.0388908	0.0061229
cg09622121	1.80813e-05	0.00631655	8.19559e-05
cg09622504	0.00121294	0.0400425	0.000634303
cg09628195	0.000927654	0.0352964	0.0279994
cg09654046	0.00036401	0.0235105	0.00362449
cg09662162	0.00114758	0.0390587	0.0274817
cg09680665	0.000920696	0.0352383	0.0445349
cg09699787	0.00179922	0.0477113	0.00673924
cg09705174	0.00141167	0.0429421	0.00851398
cg09715009	0.00157432	0.0449935	0.00202867
cg09718708	6.87653e-07	0.00143118	0.00518764
cg09720573	0.000122566	0.0146183	0.0178505
cg09729848	0.0018155	0.047927	0.0456303
cg09745307	0.0018822	0.0487198	0.0323115
cg09765586	3.26076e-12	1.49908e-06	0.00705236
cg09775628	0.000419802	0.024881	0.0325973
cg09778713	0.000789986	0.0329269	0.00800702
cg09780231	0.00146235	0.0436684	0.0418755
cg09790580	0.000850838	0.0340518	0.00955644
cg09792008	2.42447e-05	0.00709833	0.039549
cg09793279	2.34264e-07	0.000953091	0.00864745
cg09797516	0.00123714	0.0404117	0.0156214
cg09803758	0.00172969	0.0468784	0.0223974
cg09804711	0.000282417	0.0209854	0.0325185
cg09805682	0.00136605	0.0423309	0.0296367
cg09807746	0.00063453	0.0299011	0.0425115
cg09820011	0.000176155	0.0171687	0.00170018
cg09827065	0.000225458	0.0190624	0.0433736
cg09844775	5.54736e-06	0.00376126	0.0267675
cg09867452	0.000254573	0.0200438	0.0131912
cg09875213	0.00104133	0.0373195	0.0135812
cg09879186	0.00130368	0.0414199	0.0444055
cg09889987	1.31727e-05	0.00543621	0.00225406
cg09910067	0.00037826	0.0238855	0.00681312
cg09938984	0.000327259	0.0223921	0.00355354
cg09940188	0.000843601	0.0339157	0.0459055
cg09945147	0.000298611	0.0214987	0.00144439
cg09967973	0.0010436	0.0373688	0.0207195
cg09978077	2.12153e-06	0.00244524	0.00154845
cg09984392	0.000806592	0.0332062	0.0261666
cg09986316	0.000745011	0.032025	0.0173083
cg10031614	8.95298e-05	0.0126114	0.000589586
cg10032235	0.000320593	0.0221605	0.0123772
cg10042540	0.000139306	0.0154807	0.00223371
cg10049535	7.174e-05	0.0113849	0.042455
cg10049708	4.17306e-06	0.00333541	0.00347021
cg10062874	0.00163335	0.0457312	0.0172539
cg10073856	6.27774e-05	0.0107051	0.019157
cg10085651	0.000312798	0.021935	0.0238396
cg10091891	0.000207705	0.0184641	0.0457146
cg10092198	0.000709162	0.0312712	0.0437105
cg10099827	0.00126488	0.040859	0.0295134
cg10105218	0.000388616	0.0241432	0.0189653
cg10109421	0.000991692	0.0364289	0.0182423
cg10157359	0.000175937	0.0171661	0.0059618
cg10164885	0.000589988	0.0290076	0.00159976
cg10183405	0.000104933	0.013532	0.0245536
cg10185853	0.000429542	0.0251689	0.0403289
cg10188300	0.000739909	0.0319093	0.0289779
cg10192797	0.0012866	0.0411846	0.00507946
cg10200168	0.00159898	0.0452982	0.0103328
cg10215339	0.000544868	0.0279961	0.0130271
cg10218531	0.00148346	0.0439062	0.0290893
cg10230900	4.84082e-05	0.00968352	0.0224536
cg10232265	7.60302e-06	0.0042958	0.0418546
cg10236631	8.32494e-06	0.00447048	0.0263916
cg10258385	6.56813e-05	0.0109485	0.029915
cg10259761	1.91585e-06	0.00234251	0.0250276
cg10271819	0.000637384	0.0299465	0.0290377
cg10284006	0.000294637	0.0213745	0.0119619
cg10298052	1.43625e-05	0.00568786	0.0112138
cg10302505	0.000128625	0.0149251	0.012281
cg10311324	4.79467e-06	0.00347641	0.00670934
cg10314807	0.000741181	0.031932	0.0341507
cg10314909	0.00152476	0.0443858	0.0138898
cg10316764	0.000113583	0.0141016	0.0494614
cg10332787	0.000115213	0.0142198	0.00558791
cg10341991	0.00185013	0.0483228	0.027964
cg10342890	0.00172403	0.0467855	0.0373748
cg10354406	0.000567834	0.0285115	0.0471203
cg10365743	0.000349219	0.0230297	0.0378531
cg10370375	0.00185921	0.0484246	1.25784e-05
cg10381520	0.000946435	0.0356646	0.0332529
cg10395806	0.000894903	0.0348003	0.022956
cg10396616	1.80009e-05	0.00629822	0.00126807
cg10432422	0.00125157	0.0406865	0.0101502
cg10432620	0.00191364	0.0491297	0.0411615
cg10432626	3.5148e-06	0.00313162	0.0108546
cg10437842	0.000338399	0.0227248	0.00911462
cg10451253	0.00139665	0.0427301	0.0316642
cg10456168	0.000374724	0.0237971	0.0157791
cg10473158	0.000517507	0.0273907	0.0365624
cg10475153	4.41972e-05	0.00934806	0.00520264
cg10479992	0.00155716	0.0447732	0.0316237
cg10483261	0.000146116	0.0157946	0.00436426
cg10501704	0.000219809	0.0188703	0.0333772
cg10508852	0.000147667	0.0158764	0.01372
cg10520079	0.000331711	0.022519	0.00588001
cg10524582	0.000384523	0.0240327	0.0409653
cg10525197	0.000238079	0.0194885	0.010566
cg10533060	8.6243e-05	0.0123801	0.00409076
cg10549986	0.000747664	0.032076	0.0442347
cg10559151	0.000347013	0.0229512	0.00304514
cg10563131	9.64218e-07	0.0016479	0.00030674
cg10568689	0.000126245	0.0147569	0.00142275
cg10582556	4.28059e-06	0.00336475	0.0144727
cg10586599	0.000159004	0.0164616	0.0187454
cg10606059	3.76822e-05	0.00865789	0.0468561
cg10614025	6.08585e-06	0.00391859	0.00645154
cg10617192	3.75959e-05	0.0086507	0.0140432
cg10620434	0.00130972	0.0414745	0.0148288
cg10621902	0.00196004	0.0497212	0.0350073
cg10625851	9.06198e-06	0.00463415	0.00798281
cg10631097	0.00133996	0.0419187	0.0224518
cg10634136	0.00193274	0.0493791	0.0203451
cg10634185	0.0012685	0.0408902	0.0364637
cg10638793	0.000235856	0.0194233	0.0492001
cg10652393	0.000115706	0.0142573	0.0145603
cg10652833	0.0007404	0.0319192	0.0264797
cg10659680	0.000843386	0.0339157	0.044444
cg10663408	0.000475403	0.0264183	0.00373618
cg10665380	0.000480312	0.0265181	0.0161733
cg10668195	6.89876e-06	0.00415632	0.043561
cg10670748	0.00081941	0.0334478	0.0368644
cg10672880	0.000162654	0.0166018	0.0308989
cg10673707	6.12184e-05	0.0105956	0.00378602
cg10675666	0.00154412	0.0446204	0.0138295
cg10680966	0.00107053	0.0378119	0.00446627
cg10683775	0.000594633	0.0291216	0.0327742
cg10685144	7.63349e-05	0.0117182	0.0189123
cg10692571	0.000307243	0.0217442	0.0389965
cg10698355	0.000449378	0.0257312	0.0237181
cg10701640	0.000404502	0.024485	0.0340273
cg10702457	0.000590719	0.0290174	0.0330745
cg10703936	0.00154277	0.0446051	0.00186106
cg10708898	0.000208248	0.0184744	0.0165484
cg10713951	0.00106005	0.0376056	0.0288195
cg10717408	4.61027e-05	0.00951727	0.000745064
cg10727654	6.46803e-05	0.0108728	0.0141727
cg10730712	0.00171861	0.0467233	0.0281414
cg10745988	5.42169e-06	0.00374781	0.00324121
cg10747682	8.6411e-06	0.0045262	0.00717085
cg10751914	0.000594678	0.0291216	0.00440608
cg10789370	0.00127989	0.0410674	0.0012548
cg10791260	3.81573e-07	0.00113647	0.00108582
cg10792130	0.000221949	0.018952	6.3003e-05
cg10798292	0.000639747	0.0300018	0.0347576
cg10807003	1.3508e-07	0.000722101	0.0271078
cg10819981	2.87924e-05	0.00760873	0.0411197
cg10823707	7.87722e-05	0.0118891	0.0274746
cg10832655	0.00178436	0.0475433	0.0107914
cg10843401	3.87063e-06	0.00322482	0.0470547
cg10843707	0.000685522	0.0308139	0.0127361
cg10846682	0.00048531	0.0266563	0.00798958
cg10857398	0.000236908	0.0194382	0.00437962
cg10857441	0.000467507	0.0262345	0.0155628
cg10865936	2.30404e-06	0.00250352	0.0186219
cg10868817	0.00133946	0.0419128	0.0418328
cg10884633	0.00145164	0.0434948	0.0446029
cg10889506	3.35376e-07	0.00107821	6.99818e-06
cg10901390	6.15829e-05	0.0106073	0.00980679
cg10911275	0.001505	0.0441544	0.0219172
cg10911354	0.000127791	0.0148774	0.0138121
cg10923475	1.85794e-05	0.00639408	0.0192701
cg10947350	3.14592e-10	1.60699e-05	1.01718e-06
cg10947633	1.72828e-05	0.00618809	0.0127249
cg10948284	7.34471e-06	0.00424439	0.0208815
cg10950868	0.000159042	0.0164616	0.022176
cg10951046	0.0012748	0.0409923	0.0459245
cg10952063	5.16914e-05	0.00996004	0.019091
cg10957242	0.000912302	0.0351094	0.00337791
cg10960681	0.00110701	0.038375	0.0164606
cg10974128	0.000530751	0.0277057	0.030039
cg10980436	0.000441168	0.0255184	0.00529369
cg10981257	0.00120874	0.0399813	0.0359319
cg11001536	0.000177564	0.0172427	0.0444216
cg11020068	0.00140219	0.0428301	0.0168521
cg11033709	8.5871e-05	0.0123645	0.0406599
cg11043815	0.00131059	0.0414903	0.0212317
cg11056435	2.19373e-06	0.0024719	0.0359318
cg11059760	0.00138905	0.0426554	0.0478517
cg11059971	0.000645036	0.0300908	0.0147777
cg11065015	0.000435586	0.0253646	0.0487931
cg11075509	0.000350661	0.0230862	0.00465833
cg11075570	0.000105895	0.0136025	0.00395832
cg11078175	0.000255326	0.0200688	0.000298473
cg11085294	7.81623e-05	0.0118554	0.00680185
cg11087736	0.000564642	0.0284352	0.00123631
cg11089364	9.28123e-05	0.0128431	0.0460312
cg11130955	0.00124173	0.0404814	0.0356099
cg11134720	0.00154576	0.0446365	0.00369046
cg11135720	0.000559317	0.0283263	0.0408735
cg11145296	0.000162675	0.0166018	0.0393435
cg11172857	0.000506612	0.0271763	0.00378377
cg11174088	0.00113081	0.0388283	0.00973749
cg11181985	0.000485917	0.0266768	0.0343877
cg11202422	0.000320427	0.0221605	0.00573247
cg11206041	0.000106304	0.0136186	0.0246941
cg11207270	5.78104e-05	0.0103709	0.0215382
cg11223365	0.000117867	0.014401	0.0300435
cg11234637	6.07749e-05	0.0105672	0.00737417
cg11241133	0.000656094	0.0302805	0.0274805
cg11247649	0.00170262	0.046548	0.0239126
cg11252141	0.000160216	0.0164989	0.023436
cg11264098	2.20302e-05	0.00682943	0.010498
cg11267893	0.00106181	0.0376396	0.0383065
cg11271830	1.57082e-05	0.00593503	0.00299873
cg11273478	9.30064e-05	0.0128453	0.033238
cg11279838	2.54557e-05	0.00722177	0.00176186
cg11298724	0.000975579	0.0361757	0.000134883
cg11299334	4.33824e-05	0.00928095	0.0279983
cg11313429	0.000397895	0.0243298	0.00649869
cg11332951	0.000616015	0.0295742	0.0393889
cg11334070	0.000295009	0.0213745	0.00708517
cg11335119	0.00053407	0.027797	0.0289514
cg11336987	0.000474933	0.0264146	0.0227584
cg11342366	0.000683358	0.0307973	0.0303109
cg11342764	0.000213712	0.0186722	0.0242988
cg11358777	3.03988e-06	0.00294839	0.0225051
cg11364290	0.000675968	0.0306656	0.02605
cg11371851	0.000214116	0.0186732	0.0362055
cg11374732	1.43431e-05	0.00568786	0.0313376
cg11394611	0.00179905	0.0477113	0.036391
cg11406453	4.85778e-05	0.00968572	0.0141138
cg11412468	8.13313e-05	0.0120535	0.0310954
cg11414666	5.27248e-05	0.00998716	0.0115651
cg11426224	0.000606462	0.0293578	0.0343083
cg11486694	0.000323237	0.0222353	0.0376841
cg11532131	0.000206369	0.0183973	0.0144865
cg11556135	0.000377933	0.0238855	0.00509095
cg11562028	0.00161248	0.0454876	0.0443715
cg11565355	0.000835215	0.0337562	0.0196956
cg11573679	9.35731e-08	0.000556843	0.00506754
cg11589536	0.000225596	0.0190651	0.00874426
cg11593111	0.000203309	0.018295	0.0187675
cg11601197	0.000990295	0.0364014	0.0319136
cg11601663	0.000219235	0.0188427	0.00722848
cg11612852	0.00049709	0.0269397	0.00390453
cg11647452	0.000931464	0.0353526	0.00226134
cg11658867	0.00168956	0.0464259	0.00215113
cg11662745	0.00036352	0.0234966	0.0221837
cg11675172	0.000395994	0.0243181	0.0269763
cg11685316	0.00188327	0.0487232	0.00133995
cg11688469	1.45294e-07	0.000757054	0.0270787
cg11725400	7.10674e-05	0.0113543	0.0249439
cg11731238	0.00162127	0.0455823	0.0203605
cg11737298	9.61851e-05	0.0130346	0.0244921
cg11749902	0.000237884	0.0194771	0.000638038
cg11750883	2.91174e-06	0.00288497	0.0244997
cg11756734	5.44926e-06	0.00374781	0.0424985
cg11762760	0.000390604	0.0241818	0.004728
cg11780546	0.00136532	0.0423168	0.0359403
cg11790979	0.000503022	0.0271028	0.00352496
cg11791670	0.00126224	0.0408256	0.00210034
cg11795628	1.03258e-06	0.00168297	0.000615752
cg11814087	0.000525761	0.02757	0.023057
cg11815199	0.00068583	0.0308139	0.00622199
cg11826327	0.00125957	0.0407879	0.00628314
cg11828089	0.000159899	0.0164897	0.0127659
cg11829390	0.000614666	0.0295558	0.0277778
cg11835050	0.000120174	0.0145057	0.00920656
cg11847126	6.62368e-05	0.0109977	0.000132154
cg11849717	0.00023768	0.0194726	0.00385997
cg11852796	0.000130952	0.0150346	0.00236364
cg11860977	0.00157658	0.045015	0.020856
cg11861097	0.00174399	0.0470595	0.0194226
cg11866756	0.00173988	0.0470124	0.0432096
cg11875548	0.000450405	0.0257481	0.0400392
cg11883790	0.00100039	0.0365883	0.0284078
cg11884093	0.000265545	0.0204383	0.0376695
cg11886511	0.000826992	0.0335922	0.0135945
cg11897377	0.00102301	0.037019	0.0136367
cg11901043	0.000516563	0.0273714	0.0129036
cg11912049	5.79242e-05	0.0103709	0.0350058
cg11915444	6.31366e-05	0.0107349	0.0329198
cg11915635	0.000265955	0.0204383	0.00281556
cg11923054	0.00156191	0.0448312	0.029742
cg11933712	0.000358309	0.0233192	0.0160427
cg11935021	6.0215e-05	0.0105378	0.0113818
cg11941231	0.00168754	0.0464007	0.00905719
cg11948469	0.0003675	0.0236101	0.0318379
cg11970163	0.0012587	0.0407741	0.0019702
cg12004115	0.000405161	0.0244991	0.0319124
cg12026529	4.04202e-05	0.00896408	0.0368078
cg12028816	0.000182907	0.0174494	0.019561
cg12036544	0.000555724	0.0282491	0.00170732
cg12055422	0.00169796	0.0464911	0.0403692
cg12059258	0.00147655	0.0438317	0.022001
cg12068949	2.43057e-07	0.000962491	0.00122613
cg12072524	9.64431e-06	0.00477268	0.0464518
cg12072803	0.000209978	0.0185313	0.00134488
cg12073083	0.00085778	0.0342045	0.0154255
cg12087801	0.000247776	0.0198141	0.00472197
cg12119988	2.35133e-05	0.00703201	0.000136545
cg12126901	0.000461403	0.0260739	0.031791
cg12129344	0.00143453	0.04326	0.0236899
cg12130725	4.64303e-07	0.00117112	0.0027079
cg12135769	0.0010507	0.037466	0.047557
cg12136895	0.000996973	0.0365184	0.0125321
cg12141135	0.000241624	0.0195888	0.0209403
cg12157387	0.00141032	0.0429377	0.0063151
cg12181083	0.000385324	0.0240555	0.00700801
cg12190521	0.000921482	0.0352502	0.018489
cg12197168	1.89586e-05	0.00646909	0.0292171
cg12206103	1.38333e-06	0.00199924	0.000643182
cg12218895	3.79522e-05	0.00868919	0.0291363
cg12219155	0.00123954	0.040453	6.15063e-05
cg12219307	0.000626881	0.0298007	0.00327823
cg12225893	0.00120489	0.0399083	0.0231627
cg12227660	3.01558e-07	0.00102591	0.0320977
cg12237272	0.000658706	0.0303227	0.0461353
cg12268575	0.00155025	0.0447003	0.0410531
cg12274479	6.47431e-06	0.00403315	0.00159937
cg12274898	0.00122991	0.0403275	0.0020417
cg12297030	6.22308e-05	0.0106553	0.0137474
cg12298326	1.54433e-05	0.00589882	0.00690162
cg12302119	6.36104e-05	0.0107633	0.0286815
cg12303470	8.97693e-07	0.00162285	0.00107703
cg12310370	1.53425e-05	0.00587788	0.0314429
cg12323089	3.51489e-06	0.00313162	0.0361174
cg12333142	0.00165197	0.0459418	0.00653634
cg12333737	0.000135583	0.0152775	0.00759255
cg12367415	0.000190478	0.0177844	0.0364145
cg12371263	0.000352311	0.0231454	0.00379392
cg12382456	0.00184312	0.0482643	0.00621857
cg12388682	5.15869e-07	0.00122882	0.00520856
cg12421814	0.000192468	0.0178684	0.0290893
cg12423553	0.00151494	0.0442848	0.0395515
cg12435584	0.00150712	0.0442026	0.0300793
cg12435792	0.00105138	0.037466	0.0285857
cg12439695	0.000548021	0.028058	0.0259891
cg12456269	0.00154822	0.0446769	0.0354005
cg12457683	0.000762335	0.0323582	0.00698185
cg12461281	5.71985e-05	0.0103203	0.0107365
cg12469809	0.000424687	0.0250314	0.0486852
cg12470092	0.00059828	0.0291776	0.000301335
cg12477880	0.000705769	0.0312112	0.0419026
cg12484686	0.000532256	0.0277433	0.014291
cg12485926	0.00101974	0.0369665	0.01902
cg12492906	0.000623759	0.0297391	0.0300233
cg12493075	0.00145191	0.0434991	0.0089745
cg12507125	4.03321e-05	0.00895665	0.031581
cg12527110	0.000515768	0.027349	0.0207997
cg12527384	0.000573103	0.0286125	0.0489761
cg12532141	0.00134376	0.0419912	0.0102138
cg12533010	0.000637228	0.0299453	0.0419377
cg12546081	8.66242e-06	0.0045262	0.0103012
cg12548629	0.000463501	0.0261457	0.01224
cg12564034	0.00143252	0.0432307	0.0281629
cg12565985	0.00122037	0.0401752	0.0465939
cg12572049	0.000344941	0.0228899	0.0168853
cg12573791	0.000837754	0.033805	0.039824
cg12578615	0.000834666	0.0337399	0.0101195
cg12582181	0.000153109	0.0161666	0.0370142
cg12586428	1.25821e-06	0.0018526	0.0015765
cg12594140	7.19302e-05	0.0113991	0.0365119
cg12600749	0.00119832	0.0397856	0.0373183
cg12609600	0.000870861	0.0343736	0.0427324
cg12610169	0.000318875	0.0221313	0.0235622
cg12625496	0.0010144	0.0368541	0.0290907
cg12632569	0.000623381	0.0297391	0.0024175
cg12642246	4.88576e-06	0.00349868	0.0436485
cg12642725	0.00024599	0.0197557	0.039911
cg12643689	0.00184838	0.0483097	0.0242725
cg12643702	7.3486e-05	0.0115225	0.0123457
cg12652174	0.000267988	0.0204968	4.81558e-05
cg12654519	0.00058187	0.028854	0.00137864
cg12655269	8.78046e-05	0.0124975	0.00824342
cg12675417	0.000839804	0.0338352	0.00885373
cg12678433	0.000372208	0.0237431	0.0213994
cg12680071	0.00133106	0.0417922	0.0136109
cg12697139	6.59716e-05	0.010973	0.000766697
cg12701768	0.00128675	0.0411854	0.0445199
cg12713040	4.78101e-05	0.00964712	0.0070158
cg12713223	0.00176422	0.047277	0.0304381
cg12743696	5.68444e-06	0.00379046	0.0307875
cg12746016	2.64031e-05	0.00733439	0.00158544
cg12746059	1.64052e-06	0.00217417	0.0132326
cg12751404	0.000285856	0.0211317	0.00118292
cg12771717	1.14995e-06	0.00178004	8.76734e-05
cg12790037	0.000175359	0.0171347	0.0234322
cg12790324	0.00039676	0.024327	0.0304257
cg12791245	0.000345862	0.0229166	0.00570514
cg12800781	1.12444e-07	0.000630416	0.0451288
cg12803069	0.0010992	0.0382197	0.0368062
cg12805865	4.23e-08	0.000413938	0.00921269
cg12808290	0.000437828	0.0254179	0.0161854
cg12812854	0.000518048	0.0273973	0.0280911
cg12819144	0.00163596	0.045759	0.0419684
cg12822816	0.00141721	0.0430288	0.0232102
cg12823839	0.000953554	0.0357998	0.0201209
cg12828331	0.00164718	0.0458726	0.00152314
cg12832145	0.00195144	0.0496152	0.00277718
cg12838061	0.000812644	0.0333214	0.00288793
cg12841579	0.000270631	0.0205678	0.00154848
cg12846938	0.000364435	0.0235143	0.0265362
cg12851789	1.46137e-06	0.00203053	0.0487244
cg12860254	0.000510168	0.0272467	0.0260313
cg12872625	0.000120444	0.0145144	0.00785956
cg12879339	1.11572e-06	0.00174467	8.8345e-05
cg12889594	0.000260204	0.0202342	0.0446509
cg12894449	8.19315e-05	0.012092	0.0154264
cg12903047	4.02672e-05	0.00895173	0.0382948
cg12908522	0.000110865	0.0138955	0.00251745
cg12914047	0.000765258	0.0324053	0.0239326
cg12936992	0.00185	0.0483228	0.0308017
cg12942155	8.86662e-05	0.0125772	0.0421252
cg12945772	0.00168977	0.0464259	0.00993602
cg12952042	0.00040991	0.0246388	0.00945275
cg12953200	0.000582841	0.0288752	0.0248648
cg12958642	0.000499507	0.0269974	0.000678688
cg12958966	0.000914951	0.0351466	0.0346761
cg12962078	0.000203311	0.018295	0.0110093
cg12986338	0.000212197	0.0186112	0.00405311
cg12988424	3.28233e-11	6.67932e-06	0.00639073
cg12994505	3.7326e-05	0.00863735	0.0235097
cg13008492	0.00192357	0.0492635	0.00390169
cg13017983	0.00124913	0.0406479	0.00204455
cg13019491	8.14723e-05	0.0120552	0.0276734
cg13033971	0.000503613	0.0271111	0.00036806
cg13035219	0.000727356	0.0316527	0.0214636
cg13042605	0.000589753	0.0290076	0.0241077
cg13052102	0.000130049	0.0149785	0.015222
cg13055685	6.35623e-06	0.00400215	0.019175
cg13056927	0.000507487	0.0271922	0.0401469
cg13056990	0.00175294	0.0471635	0.0455979
cg13062516	3.59112e-05	0.00848822	0.00497538
cg13064049	0.0009852	0.0363245	0.0250408
cg13107669	0.000310396	0.0218369	0.0414971
cg13126790	2.25398e-06	0.00248733	0.0471261
cg13127591	3.35106e-06	0.00304655	0.0279349
cg13131339	9.97699e-05	0.0132451	0.0391358
cg13139972	0.00085027	0.0340518	0.00590911
cg13147822	6.15146e-05	0.0106067	0.00747337
cg13157483	0.00124821	0.0406261	0.0424759
cg13174838	0.00107998	0.0379356	0.0383989
cg13189718	0.00036925	0.0236545	0.010107
cg13193455	0.000520713	0.0274598	0.0424676
cg13212079	0.00125849	0.0407739	0.0152155
cg13218903	9.44759e-08	0.000556843	0.02535
cg13235992	1.56082e-06	0.00211048	0.000446815
cg13253980	0.00171486	0.0466774	0.0150313
cg13254898	0.000686229	0.0308139	0.0479576
cg13257636	7.63358e-05	0.0117182	0.019335
cg13261802	0.00160587	0.0453874	0.00124641
cg13272743	0.00109992	0.0382388	0.0149659
cg13276755	3.36493e-05	0.00817639	0.0136577
cg13277337	4.15121e-07	0.00113647	0.000375499
cg13286281	0.000664435	0.0304186	0.0455496
cg13291704	3.34243e-05	0.00816317	0.0428547
cg13298841	4.59266e-05	0.00950057	0.00654035
cg13299707	0.00101059	0.0368021	0.0436105
cg13303737	0.000320695	0.0221605	0.00772727
cg13316191	0.000129462	0.0149616	0.0339158
cg13334304	5.55931e-05	0.0101784	0.00331176
cg13351249	0.00063606	0.0299241	0.0338072
cg13364311	4.2858e-05	0.00921145	0.0123874
cg13398470	9.72807e-07	0.00165175	0.00294332
cg13408519	0.000144309	0.0157163	0.0152342
cg13411373	0.00123555	0.0403948	0.0317003
cg13436164	7.09419e-07	0.001456	0.0203938
cg13436378	0.00136869	0.0423652	0.0178822
cg13459291	0.000229888	0.0191897	0.0366648
cg13461078	2.81745e-06	0.00282196	0.0197884
cg13468174	0.0015344	0.0445064	0.00583614
cg13476800	0.000453412	0.0258525	0.00262239
cg13490753	0.00042408	0.0250129	0.0326109
cg13494587	6.33526e-05	0.0107474	0.0221799
cg13500072	0.000401323	0.0244179	0.0124937
cg13527631	0.00182817	0.0480908	0.0485446
cg13534450	0.000479347	0.0264938	0.0243198
cg13548543	0.000500165	0.0270089	0.0473403
cg13555116	1.50391e-05	0.00583011	0.0318354
cg13555335	0.00115494	0.0391943	0.0382951
cg13557752	0.000733201	0.0317615	0.0456566
cg13565300	0.000340284	0.0227814	0.0169021
cg13570982	0.000156266	0.0163025	0.0452537
cg13573587	0.00171208	0.0466686	0.0138092
cg13576859	1.52174e-07	0.000760432	0.00308532
cg13588355	9.37473e-05	0.0129117	0.0326011
cg13592003	0.0012409	0.0404712	0.0137782
cg13594863	0.000261264	0.0202821	0.0137375
cg13606999	0.00147061	0.0437927	0.025262
cg13608979	0.00186414	0.0484876	0.0370347
cg13617733	7.75199e-05	0.011793	0.0019312
cg13620881	0.000909254	0.0350478	0.0461411
cg13622047	0.000280701	0.0209407	0.0172132
cg13630574	5.28109e-05	0.00998716	0.0381181
cg13636502	2.66172e-05	0.00733549	0.0330775
cg13649242	1.2481e-05	0.00534201	0.00161229
cg13659138	0.000103356	0.0134531	0.0204305
cg13659951	0.00147364	0.0438187	0.00683358
cg13661623	2.9466e-05	0.00769254	0.0245163
cg13675835	0.000864755	0.0342943	0.0258553
cg13676449	7.78867e-07	0.00153022	0.0252769
cg13677577	0.000108657	0.0137518	0.00488392
cg13679804	0.00103693	0.0372344	0.00422459
cg13681781	0.00123531	0.0403948	0.0176015
cg13682325	0.000979494	0.0362513	0.00136284
cg13682912	0.000109382	0.0137844	0.00236133
cg13684379	0.00135282	0.0421596	0.00163566
cg13687509	2.87019e-06	0.00284994	0.0303529
cg13701738	0.000918451	0.0351974	0.0384288
cg13707189	8.64148e-07	0.00162285	0.0205063
cg13710595	0.000900392	0.0348838	0.0122958
cg13719885	1.28756e-05	0.00540086	0.0499424
cg13726504	0.00108487	0.0380224	0.00101304
cg13729887	0.000226617	0.0190883	3.55575e-05
cg13733654	0.000172946	0.0170146	0.0139608
cg13750219	1.26663e-05	0.00536694	0.033408
cg13770573	0.00016842	0.0168491	0.0261785
cg13777513	0.000221693	0.0189371	0.000104949
cg13788387	1.63644e-06	0.00217417	0.0306306
cg13791351	6.51043e-05	0.0109129	0.00702792
cg13802364	0.000823941	0.0335293	0.0201451
cg13803071	0.00141042	0.0429377	0.0407041
cg13807035	0.000726396	0.0316419	0.0491917
cg13812132	0.000407268	0.0245748	0.00816652
cg13815820	8.38915e-11	8.25839e-06	0.00993037
cg13826709	0.00060198	0.0292672	0.00377508
cg13837033	0.000255803	0.0200875	0.0368569
cg13839563	3.35174e-05	0.00816592	0.00543834
cg13840239	4.06231e-05	0.0089693	0.0391296
cg13844767	0.000628653	0.0298228	0.00118532
cg13847589	7.18553e-05	0.0113911	0.0320026
cg13858145	0.00116921	0.0393792	0.0422502
cg13872812	4.70788e-05	0.00960171	0.0160369
cg13873869	4.68035e-06	0.00346743	0.029042
cg13888226	5.20466e-05	0.00997188	0.0492172
cg13888445	0.00185295	0.0483558	0.0150374
cg13889918	1.14239e-05	0.00518612	0.0210116
cg13895323	0.000733137	0.0317615	0.0306974
cg13896328	0.00148994	0.0439795	0.0032025
cg13897388	0.000421389	0.0249135	0.0443252
cg13908968	0.00139338	0.0427207	0.029074
cg13910651	0.00116485	0.0393331	0.0203498
cg13913012	3.62485e-07	0.0011144	0.00312438
cg13923277	0.000308502	0.0217928	4.75343e-05
cg13929917	2.07237e-07	0.000882165	0.000425077
cg13937758	0.000362789	0.0234844	0.00173544
cg13941826	2.47235e-05	0.00714408	0.041731
cg13945485	0.000265979	0.0204383	0.0108802
cg13947137	0.000187996	0.0177052	0.0429412
cg13948585	0.000170737	0.0169287	0.0210522
cg13961202	4.0269e-06	0.00326411	0.0415521
cg13963693	0.000815811	0.0333756	0.015679
cg13973641	0.000968507	0.0360744	0.00148043
cg13974192	4.28888e-06	0.00336475	0.0396025
cg13974768	3.83768e-06	0.00322101	0.0494773
cg13975583	0.00123908	0.0404463	0.0483754
cg13975660	1.90868e-06	0.00234196	0.0175491
cg13977779	9.34217e-05	0.012886	0.0491006
cg13981223	0.0005136	0.0272876	0.0428042
cg13983779	0.000161718	0.01654	0.0348156
cg13993051	0.000574198	0.0286404	0.0147245
cg14015920	0.000166876	0.0167993	0.0111913
cg14030728	0.000562199	0.0283781	0.0393099
cg14045803	0.000310454	0.0218369	0.0303695
cg14052221	0.000175513	0.0171387	0.0238103
cg14055153	0.000155543	0.0162593	0.0394307
cg14069026	0.000213842	0.0186722	0.0113664
cg14073856	0.000541522	0.0279161	0.0240179
cg14074389	0.00040827	0.0245964	0.0295609
cg14076231	2.60214e-05	0.00730336	0.0165657
cg14087308	0.00128371	0.0411238	0.017157
cg14091657	0.000937038	0.0354661	0.00771915
cg14094063	0.00108489	0.0380224	0.000277579
cg14097199	0.000283975	0.0210603	0.00492307
cg14104327	0.000882221	0.034574	0.0411965
cg14111928	0.000148298	0.0158984	0.0463492
cg14113958	0.000798514	0.0331012	0.00691877
cg14119270	1.42812e-06	0.00202641	0.0287682
cg14121301	0.00109295	0.0381147	0.0114088
cg14124768	0.000347266	0.0229613	0.00099636
cg14136042	0.000160141	0.0164989	0.0293978
cg14138047	0.000443637	0.0255968	0.00126051
cg14140691	1.65589e-06	0.00218129	0.0353035
cg14149663	0.00154886	0.0446876	0.0238863
cg14153356	0.000587205	0.0289344	0.0075064
cg14165614	0.000818035	0.0334143	0.000835226
cg14168295	4.19162e-06	0.00333541	0.00141586
cg14180029	0.00143191	0.0432239	0.0259003
cg14192401	0.000981995	0.0362907	0.0282825
cg14208875	0.00132844	0.0417449	0.0246083
cg14215748	1.89433e-05	0.00646909	0.0374639
cg14222574	0.00120667	0.0399384	0.00704447
cg14222679	0.000917231	0.0351783	0.00954501
cg14226212	0.00152858	0.0444321	0.021567
cg14234112	7.05672e-05	0.0113188	0.0362446
cg14249922	0.000945215	0.0356448	0.0107846
cg14261868	0.000793604	0.0330175	0.0077583
cg14270193	1.62367e-05	0.00605888	0.0437935
cg14276580	1.54626e-06	0.00210316	0.0130162
cg14282925	0.00132452	0.0416929	0.000672851
cg14283802	0.000692269	0.0309425	0.0237404
cg14288292	0.00137641	0.042463	0.0108748
cg14290616	0.00066208	0.030377	0.0129267
cg14304469	0.000954407	0.0358153	0.0158931
cg14313315	0.0016309	0.0456989	0.0332394
cg14324341	7.28862e-05	0.011492	0.0231244
cg14324805	0.000415804	0.0247712	0.00932245
cg14331002	0.000910929	0.0350742	0.000223005
cg14343091	0.00139532	0.0427281	0.0198282
cg14361162	6.52708e-05	0.0109236	0.0313687
cg14377593	0.000448024	0.0256983	0.0204466
cg14388195	4.79954e-05	0.00966888	0.00776635
cg14396306	0.000299154	0.0215218	0.00218341
cg14408173	1.7142e-05	0.006181	0.0287946
cg14418297	0.00037789	0.0238855	0.0106361
cg14419581	0.000319533	0.0221412	0.0139405
cg14422498	0.000312458	0.0219234	0.0262493
cg14423735	0.00190705	0.049035	0.014561
cg14432018	0.000476142	0.0264318	0.0325429
cg14462800	0.00156078	0.0448045	0.00982324
cg14463669	4.97599e-06	0.00354123	0.00963472
cg14465028	2.1349e-05	0.00675309	0.000298609
cg14467103	0.00194783	0.0495552	0.0262236
cg14469389	0.000743749	0.0320122	0.0103694
cg14470998	0.00132875	0.0417489	0.0237228
cg14475001	0.000249381	0.019849	0.0386969
cg14482595	0.000383295	0.0240219	0.00656074
cg14483771	4.63389e-06	0.00345879	0.0356543
cg14493980	6.91396e-05	0.0112238	0.0392564
cg14497327	0.00115014	0.0391151	0.0305738
cg14512813	0.00118956	0.039662	0.0468854
cg14523847	7.84965e-05	0.011867	0.00381785
cg14524936	0.00106179	0.0376396	0.0127189
cg14526166	0.000234978	0.0193841	0.0443209
cg14535018	3.76924e-05	0.00865789	0.0319793
cg14542378	0.000419886	0.024881	0.0219131
cg14543295	0.000426935	0.0251057	0.0472795
cg14552106	0.000952169	0.0357751	0.0123366
cg14554371	0.000226881	0.019093	0.0389632
cg14564076	8.72215e-09	0.000148514	0.00388774
cg14568203	0.00101872	0.0369382	0.039464
cg14573803	0.000326106	0.0223359	0.00926979
cg14577373	0.00197623	0.0499109	1.6804e-05
cg14578358	0.000856277	0.0341624	0.0153861
cg14580443	8.29064e-05	0.0121538	0.0310378
cg14594696	0.000194074	0.0179605	0.039433
cg14594966	3.25068e-06	0.0030275	0.00896188
cg14598846	0.000524259	0.0275266	0.00433104
cg14616423	3.28276e-06	0.0030275	0.0111262
cg14620039	3.67203e-05	0.0085814	0.0307895
cg14626521	8.2941e-05	0.0121538	0.0160973
cg14632490	0.000904405	0.0349442	0.00548897
cg14644752	1.06586e-05	0.00501547	0.0265204
cg14649140	8.29946e-05	0.0121538	0.0356601
cg14654886	0.000345749	0.0229166	0.0094755
cg14654966	2.56368e-06	0.00262497	0.0376586
cg14663042	0.000148838	0.0159093	0.0129961
cg14666946	0.000434522	0.0253315	0.0259888
cg14685948	0.0013482	0.0420927	0.0431695
cg14689456	0.00142039	0.043057	0.0214072
cg14694657	0.000234439	0.0193603	0.00291911
cg14706317	8.96929e-05	0.0126178	0.0435015
cg14709883	0.00131635	0.041584	0.00661114
cg14735704	5.97677e-06	0.00388645	0.00538351
cg14749396	0.000178513	0.0172958	0.000422672
[truncated: 1,588 more rows]

[truncated: 3 more sheets: Supp Table 11, Supp Table 12, Supp Table 13]
